# Supplementary material for: Meta-analysis reveals complex marine biological responses to the interactive effects of ocean acidification and warming
Source: Ecol Evol. 2013 Mar 7;3(4):1016–30. doi: 10.1002/ece3.516 (PMC3631411; doi:10.1002/ece3.516)
Supplement: Supplementary file 1 [file ece30003-1016-SD1.xlsx]

## Sheet: Caption
ST1 - Experiments included in meta-analysis
Each row represents an individual experiment that was included for meta-analysis. Columns 'B - F' describes the experiment as: the manipulated stressor, taxonomic group, species, trophic level and life-stage. Columns 'G - K' describe the number of times each response (Calcification, growth, photosynthesis, reproduction and survival) was tested.

## Sheet: st1
Source	Manipulation Group	Taxonomic Group	Organism	Trophic Level	Life Stage	Calcification	Growth	Photosynthesis	Reproduction	Survival
Aline et al., 2006	CO2	Corals	Porites lobata	Autotroph	Adult			1
Anlauf et al., 2011	CO2	Corals	Porites panamensis	Autotroph	Adult					1
Anlauf et al., 2011	CO2	Corals	Porites panamensis	Autotroph	Larvae		1
Anlauf et al., 2011	Temperature	Corals	Porites panamensis	Autotroph	Adult					1
Anlauf et al., 2011	Temperature	Corals	Porites panamensis	Autotroph	Larvae		1			1
Anlauf et al., 2011	Temperature and CO2	Corals	Porites panamensis	Autotroph	Larvae					1
Anthony et al., 2008	CO2	Corals	Acropora intermedia	Autotroph	Adult	1		1
Anthony et al., 2008	CO2	Corals	Porites lobata	Autotroph	Adult	1		1
Anthony et al., 2008	CO2	Crustose Coralline Algae	Porolithon onkodes	Autotroph	Adult	1		1
Anthony et al., 2008	Temperature	Corals	Acropora intermedia	Autotroph	Adult	1		1
Anthony et al., 2008	Temperature	Corals	Porites lobata	Autotroph	Adult	1		1
Anthony et al., 2008	Temperature	Crustose Coralline Algae	Porolithon onkodes	Autotroph	Adult	1		1
Anthony et al., 2008	Temperature and CO2	Corals	Acropora intermedia	Autotroph	Adult	1		1
Anthony et al., 2008	Temperature and CO2	Corals	Porites lobata	Autotroph	Adult	1		1
Anthony et al., 2008	Temperature and CO2	Crustose Coralline Algae	Porolithon onkodes	Autotroph	Adult	1		1
Arnold et al., 2009	CO2	Crustaceans	Homarus gammarus	Heterotroph	Larvae		12
Barcelos e Ramos et al., 2010	CO2	Phytoplankton	Emiliania huxleyi	Autotroph	Culture	2
Borchard et al., 2011	CO2	Phytoplankton	Emiliania huxleyi	Autotroph	Culture		2
Borchard et al., 2011	Temperature and CO2	Phytoplankton	Emiliania huxleyi	Autotroph	Culture		1
Brennand et al., 2010	CO2	Echinoderms	Tripneustes gratilla	Heterotroph	Larvae		2			2
Brennand et al., 2010	Temperature	Echinoderms	Tripneustes gratilla	Heterotroph	Larvae		1			1
Brennand et al., 2010	Temperature and CO2	Echinoderms	Tripneustes gratilla	Heterotroph	Larvae		2			2
Byrne et al., 2009	CO2	Echinoderms	Heliocidaris erythrogramma	Heterotroph	Adult				2
Byrne et al., 2009	CO2	Echinoderms	Heliocidaris erythrogramma	Heterotroph	Embryos				2
Byrne et al., 2009	Temperature	Echinoderms	Heliocidaris erythrogramma	Heterotroph	Adult				1
Byrne et al., 2009	Temperature	Echinoderms	Heliocidaris erythrogramma	Heterotroph	Embryos				1
Byrne et al., 2009	Temperature and CO2	Echinoderms	Heliocidaris erythrogramma	Heterotroph	Adult				2
Byrne et al., 2009	Temperature and CO2	Echinoderms	Heliocidaris erythrogramma	Heterotroph	Embryos				2
Byrne et al., 2010	CO2	Echinoderms	Centrostephanus rodgersii	Heterotroph	Adult				1
Byrne et al., 2010	CO2	Echinoderms	Heliocidaris erythrogramma	Heterotroph	Adult				1
Byrne et al., 2010	CO2	Echinoderms	Heliocidaris erythrogramma	Heterotroph	Adult				4
Byrne et al., 2010	CO2	Echinoderms	Heliocidaris erythrogramma	Heterotroph	Juvenile	2
Byrne et al., 2010	CO2	Echinoderms	Heliocidaris tuberculata	Heterotroph	Adult				2
Byrne et al., 2010	CO2	Echinoderms	Patiriella regularis	Heterotroph	Adult				1
Byrne et al., 2010	CO2	Echinoderms	Tripneustes gratilla	Heterotroph	Adult				2
Byrne et al., 2010	CO2	Molluscs	Haliotis coccoradiata	Heterotroph	Adult				2
Byrne et al., 2010	Temperature	Echinoderms	Centrostephanus rodgersii	Heterotroph	Adult				1
Byrne et al., 2010	Temperature	Echinoderms	Heliocidaris erythrogramma	Heterotroph	Adult				2
Byrne et al., 2010	Temperature	Echinoderms	Heliocidaris erythrogramma	Heterotroph	Adult				8
Byrne et al., 2010	Temperature	Echinoderms	Heliocidaris erythrogramma	Heterotroph	Juvenile	2
Byrne et al., 2010	Temperature	Echinoderms	Heliocidaris tuberculata	Heterotroph	Adult				1
Byrne et al., 2010	Temperature	Echinoderms	Patiriella regularis	Heterotroph	Adult				2
Byrne et al., 2010	Temperature	Echinoderms	Tripneustes gratilla	Heterotroph	Adult				1
Byrne et al., 2010	Temperature	Molluscs	Haliotis coccoradiata	Heterotroph	Adult				2
Byrne et al., 2010	Temperature and CO2	Echinoderms	Centrostephanus rodgersii	Heterotroph	Adult				1
Byrne et al., 2010	Temperature and CO2	Echinoderms	Heliocidaris erythrogramma	Heterotroph	Adult				2
Byrne et al., 2010	Temperature and CO2	Echinoderms	Heliocidaris erythrogramma	Heterotroph	Adult				8
Byrne et al., 2010	Temperature and CO2	Echinoderms	Heliocidaris erythrogramma	Heterotroph	Juvenile	4
Byrne et al., 2010	Temperature and CO2	Echinoderms	Heliocidaris tuberculata	Heterotroph	Adult				2
Byrne et al., 2010	Temperature and CO2	Echinoderms	Patiriella regularis	Heterotroph	Adult				2
Byrne et al., 2010	Temperature and CO2	Echinoderms	Tripneustes gratilla	Heterotroph	Adult				2
Byrne et al., 2010	Temperature and CO2	Molluscs	Haliotis coccoradiata	Heterotroph	Adult				4
Catarino et al., 2011	CO2	Echinoderms	Arbacia dufresnei	Heterotroph	Larvae		1
Chan et al., 2011	CO2	Echinoderms	Dendraster excentricus	Heterotroph	Larvae		12
Chen and Gao, 2011	CO2	Phytoplankton	Phaeocystis globosa	Autotroph	Culture		1	1
Christensen et al., 2011	Temperature	Echinoderms	Ophionereis schayeri	Heterotroph	Adult					2
Clarke et al., 2009	CO2	Echinoderms	Evechinus chloroticus	Heterotroph	Larvae	1	1			1
Clarke et al., 2009	CO2	Echinoderms	Pseudechinus huttoni	Heterotroph	Larvae	1	1			2
Clarke et al., 2009	CO2	Echinoderms	Sterechinus neumayeri	Heterotroph	Larvae	1	1			1
Clarke et al., 2009	CO2	Echinoderms	Tripneustes gratilla	Heterotroph	Larvae	1	1			1
Comeau et al., 2009	CO2	Molluscs	Limacina helicina	Heterotroph	Adult	1
Comeau et al., 2010	CO2	Molluscs	Cavolinia inflexa	Heterotroph	Larvae		1
Connell and Russell, 2010	CO2	Macroalgae	Turf Algae	Autotroph	Adult		1	1
Connell and Russell, 2010	Temperature	Macroalgae	Turf Algae	Autotroph	Adult		1	1
Connell and Russell, 2010	Temperature and CO2	Macroalgae	Turf Algae	Autotroph	Adult		1	1
Crawley et al., 2010	CO2	Corals	Acropora formosa	Autotroph	Adult			2
Crim et al., 2011	CO2	Molluscs	Haliotis kamtschatkana	Heterotroph	Larvae		1			2
Cullen and Sherrell, 2005	CO2	Phytoplankton	Natural Assemblage Phytoplankton	Autotroph	-		8
de Kluijver et al., 2010	CO2	Phytoplankton	Total phytoplankton	Autotroph	Culture		2
Diaz Pulido et al., 2011	CO2	Corals	Acropora intermedia	Autotroph	Adult		5
Diaz Pulido et al., 2011	CO2	Macroalgae	Lobophora papenfussii	Autotroph	Adult		6
Donelson et al., 2010	Temperature	Fishes	Acanthochromis polyacanthus	Heterotroph	Adult		2		2
Doo et al., 2011	CO2	Echinoderms	Centrostephanus rodgersii	Heterotroph	Larvae		2
Dupont et al., 2008	CO2	Echinoderms	Ophiothrix fragilis	Heterotroph	Larvae		12			1
Dupont et al., 2010	CO2	Echinoderms	Crossaster papposus	Heterotroph	Juvenile		1
Dupont et al., 2010	CO2	Echinoderms	Crossaster papposus	Heterotroph	Larvae		1
Edmunds et al., 2001	Temperature	Corals	Porites astreoides	Autotroph	Larvae			1		1
Edmunds, 2011	CO2	Corals	Porites spp.	Autotroph	Adult	1	1
Engel et al., 2005	CO2	Phytoplankton	Emiliania huxleyi	Autotroph	-		2
Epelbaum et al., 2009	Temperature	Tunicates	Botryllis schlosseri	Heterotroph	Adult				1
Epelbaum et al., 2009	Temperature	Tunicates	Botryllis schlosseri	Heterotroph	Juvenile		1
Epelbaum et al., 2009	Temperature	Tunicates	Botrylloides violaceus	Heterotroph	Juvenile		1
Feng et al., 2008	CO2	Phytoplankton	Emiliania huxleyi	Autotroph	Culture		1	1
Feng et al., 2008	Temperature	Phytoplankton	Emiliania huxleyi	Autotroph	Culture		1	1
Feng et al., 2008	Temperature and CO2	Phytoplankton	Emiliania huxleyi	Autotroph	Culture		1	1
Fernandez et al., 2011	CO2	Molluscs	Ruditapes decussatus	Heterotroph	Juvenile		2
Findlay et al., 2009	CO2	Crustaceans	Semibalanus balanoides	Heterotroph	Adult					1
Findlay et al., 2009	CO2	Crustaceans	Semibalanus balanoides	Heterotroph	Embryos	1
Findlay et al., 2010	CO2	Crustaceans	Elminius modestus	Heterotroph	Juvenile	1	1			1
Findlay et al., 2010	CO2	Crustaceans	Semibalanus balanoides	Heterotroph	Juvenile	1	1			1
Findlay et al., 2010	CO2	Crustaceans	Semibalanus balanoides	Heterotroph	Juvenile	1	1			1
Findlay et al., 2010	Temperature	Crustaceans	Elminius modestus	Heterotroph	Juvenile	1	1			1
Findlay et al., 2010	Temperature	Crustaceans	Semibalanus balanoides	Heterotroph	Juvenile	1	1			1
Findlay et al., 2010	Temperature	Crustaceans	Semibalanus balanoides	Heterotroph	Juvenile	1	1			1
Findlay et al., 2010	Temperature and CO2	Crustaceans	Elminius modestus	Heterotroph	Juvenile	1	1			1
Findlay et al., 2010	Temperature and CO2	Crustaceans	Semibalanus balanoides	Heterotroph	Juvenile	1	1			1
Findlay et al., 2010	Temperature and CO2	Crustaceans	Semibalanus balanoides	Heterotroph	Juvenile	1	1			1
Franke and Clemmesen, 2011	CO2	Fishes	Clupea harengus	Heterotroph	Adult				1
Franke and Clemmesen, 2011	CO2	Fishes	Clupea harengus	Heterotroph	Embryos		1			1
Fredersdorf et al., 2009	Temperature	Macroalgae	Alaria esculenta	Autotroph	Adult				3
Fredersdorf et al., 2009	Temperature	Macroalgae	Alaria esculenta	Autotroph	Juvenile			4
Fu et al., 2007	CO2	Phytoplankton	Prochlorococcus	Autotroph	Culture		1	1
Fu et al., 2007	CO2	Phytoplankton	Synechococcus	Autotroph	Culture		1	1
Fu et al., 2007	Temperature	Phytoplankton	Prochlorococcus	Autotroph	Culture		1	1
Fu et al., 2007	Temperature	Phytoplankton	Synechococcus	Autotroph	Culture		1	1
Fu et al., 2007	Temperature and CO2	Phytoplankton	Prochlorococcus	Autotroph	Culture		1	1
Fu et al., 2007	Temperature and CO2	Phytoplankton	Synechococcus	Autotroph	Culture		1	1
Fu et al., 2008	CO2	Phytoplankton	Heterosigma akashiwo	Autotroph	Culture			1
Fu et al., 2008	CO2	Phytoplankton	Prorocentrum minimum	Autotroph	Culture			1
Fu et al., 2008	Temperature	Phytoplankton	Heterosigma akashiwo	Autotroph	Culture		1	1
Fu et al., 2008	Temperature	Phytoplankton	Prorocentrum minimum	Autotroph	Culture		1	1
Fu et al., 2008	Temperature and CO2	Phytoplankton	Heterosigma akashiwo	Autotroph	Culture		1	1
Fu et al., 2008	Temperature and CO2	Phytoplankton	Prorocentrum minimum	Autotroph	Culture		1	1
Gao and Zheng, 2010	CO2	Crustose Coralline Algae	Corallina sessilis	Autotroph	Adult	1	1	3
Garcia et al., 2011	CO2	Cyanobacteria	Trichodesmium erythraeum	Autotroph	Culture		1
Gattuso et al., 1998	CO2	Corals	Stylophora pistillata	Autotroph	Adult	4
Gaylord et al., 2011	CO2	Molluscs	Mytilus californianus	Heterotroph	Larvae		2
Gazeau et al., 2011	CO2	Molluscs	Crassostrea gigas	Heterotroph	Adult				1
Gazeau et al., 2011	CO2	Molluscs	Crassostrea gigas	Heterotroph	Embryos		1
Gooding et al., 2009	CO2	Echinoderms	Pisaster ochraceus	Heterotroph	Juvenile		1
Gooding et al., 2009	Temperature	Echinoderms	Pisaster ochraceus	Heterotroph	Juvenile		1
Gooding et al., 2009	Temperature and CO2	Echinoderms	Pisaster ochraceus	Heterotroph	Juvenile		1
Grossart et al., 2006	CO2	Bacteria	Community	Heterotroph	Culture		1
Gutow and Franke, 2001	Temperature	Crustaceans	Idotea metallica	Heterotroph	Adult				2
Hauton et al., 2009	CO2	Crustaceans	Gammarus locusta	Heterotroph	Adult		2
Havenhand and Schlegel, 2009	CO2	Molluscs	Crassostrea gigas	Heterotroph	Adult				1
Havenhand and Schlegel, 2009	CO2	Molluscs	Crassostrea gigas	Heterotroph	Larvae				1
Havenhand et al., 2008	CO2	Echinoderms	Heliocidaris erythrogramma	Heterotroph	Adult				1
Havenhand et al., 2008	CO2	Echinoderms	Heliocidaris erythrogramma	Heterotroph	Larvae				1
Hoffman et al., 2003	Temperature	Macroalgae	Alaria marginata	Autotroph	Adult				1
Hoffman et al., 2003	Temperature	Macroalgae	Fucus gardneri	Autotroph	Adult				1	1
Holcomb et al., 2010	CO2	Corals	Astrangia poculata	Autotroph	Adult		1
Hutchins et al., 2007	CO2	Bacteria	Trichodesmium spp	Heterotroph	Culture		3	3
Iglesias Rodriguez et al., 2008	CO2	Phytoplankton	Emiliania huxleyi	Autotroph	Culture	3		3
Imsland et al., 2007	Temperature	Fishes	Gadus Morhua	Heterotroph	Adult		1
Imsland et al., 2007	Temperature	Fishes	Gadus Morhua	Heterotroph	Juvenile		1
Isla et al., 2008	Temperature	Crustaceans	Pseudocalanus sp.	Heterotroph	Adult				1
Israel and Hophy, 2002	CO2	Macroalgae	Cystoseira sp	Autotroph	Adult		1
Israel and Hophy, 2002	CO2	Macroalgae	Enteromorpha linza	Autotroph	Adult		1
Israel and Hophy, 2002	CO2	Macroalgae	Pterocladia capillaceae	Autotroph	Adult		1
Israel and Hophy, 2002	CO2	Macroalgae	Soliieria sp.	Autotroph	Adult		2
Israel and Hophy, 2002	CO2	Macroalgae	Spatoglossum sp.	Autotroph	Adult		1
Israel and Hophy, 2002	CO2	Macroalgae	Ulva sp.	Autotroph	Adult		2
Jury et al., 2010	CO2	Corals	Madracis auretenra	Autotroph	Adult	1
Kim et al., 2006	CO2	Phytoplankton	Nitzschia spp.	Autotroph	Community		1
Kim et al., 2006	CO2	Phytoplankton	Skeletonoma costatum	Autotroph	Community		1
Koch et al., 2007	Temperature	Seagrass	Halodule wrightii	Autotroph	Adult			2
Koch et al., 2007	Temperature	Seagrass	Thalassia testudinum	Autotroph	Adult		4	2
Kranz et al., 2009	CO2	Bacteria	Trichodesmium spp	Heterotroph	Culture		1	1
Kubler et al., 1999	CO2	Macroalgae	Lomentaria articulata	Autotroph	Adult		1
Kurihara et al., 2004	CO2	Echinoderms	Echinometra mathaei	Heterotroph	Adult				1
Kurihara et al., 2004	CO2	Echinoderms	Echinometra mathaei	Heterotroph	Larvae		1
Kurihara et al., 2004	CO2	Echinoderms	Hemicentrotus pulcherrimus	Heterotroph	Adult				1
Kurihara et al., 2004	CO2	Echinoderms	Hemicentrotus pulcherrimus	Heterotroph	Larvae		1
Kurihara et al., 2008	CO2	Crustaceans	Palaemon pacificus	Heterotroph	Adult		2
Langer et al., 2006	CO2	Phytoplankton	Emiliania huxleyi	Autotroph	Culture	8	8	8
Leclercq et al., 2000	CO2	Corals	Community	Autotroph	Mixed			2
Lischka et al., 2011	CO2	Molluscs	Limacina helicina	Heterotroph	Juvenile		2			2
Lischka et al., 2011	Temperature	Molluscs	Limacina helicina	Heterotroph	Juvenile		2			2
Lischka et al., 2011	Temperature and CO2	Molluscs	Limacina helicina	Heterotroph	Juvenile		4			4
Liu et al., 2008	Temperature	Cnidarians	Aurelia aurita	Heterotroph	Juvenile					1
Melzner et al., 2011	CO2	Molluscs	Mytilis edulis	Heterotroph	Adult		1
Munday et al., 2009	CO2	Fishes	Amphiprion percula	Heterotroph	Larvae		12
O'Connor, 2009	Temperature	Macroalgae	Sargassum filipendula	Autotroph	Adult		4	1
Parker et al., 2010	CO2	Molluscs	Crassostrea gigas	Heterotroph	Adult				3
Parker et al., 2010	CO2	Molluscs	Crassostrea gigas	Heterotroph	Larvae		3
Parker et al., 2010	CO2	Molluscs	Saccostrea glomerata	Heterotroph	Adult				3
Parker et al., 2010	CO2	Molluscs	Saccostrea glomerata	Heterotroph	Larvae		3
Parker et al., 2010	Temperature	Molluscs	Crassostrea gigas	Heterotroph	Adult				1
Parker et al., 2010	Temperature	Molluscs	Crassostrea gigas	Heterotroph	Larvae		1
Parker et al., 2010	Temperature	Molluscs	Saccostrea glomerata	Heterotroph	Adult				1
Parker et al., 2010	Temperature	Molluscs	Saccostrea glomerata	Heterotroph	Larvae		1
Parker et al., 2010	Temperature and CO2	Molluscs	Crassostrea gigas	Heterotroph	Adult				3
Parker et al., 2010	Temperature and CO2	Molluscs	Crassostrea gigas	Heterotroph	Larvae		3
Parker et al., 2010	Temperature and CO2	Molluscs	Saccostrea glomerata	Heterotroph	Adult				3
Parker et al., 2010	Temperature and CO2	Molluscs	Saccostrea glomerata	Heterotroph	Larvae		3
Pistevos et al., 2011	CO2	Bryozoans	Celleporella hyalina	Heterotroph	Adult				1
Pistevos et al., 2011	CO2	Bryozoans	Celleporella hyalina	Heterotroph	Larvae		1
Pistevos et al., 2011	Temperature	Bryozoans	Celleporella hyalina	Heterotroph	Adult				1
Pistevos et al., 2011	Temperature	Bryozoans	Celleporella hyalina	Heterotroph	Larvae		1
Pistevos et al., 2011	Temperature and CO2	Bryozoans	Celleporella hyalina	Heterotroph	Adult				1
Pistevos et al., 2011	Temperature and CO2	Bryozoans	Celleporella hyalina	Heterotroph	Larvae		1
Price et al., 2011	CO2	Macroalgae	Halimeda opuntia	Autotroph	Adult	1		1
Price et al., 2011	CO2	Macroalgae	Halimeda taenicola	Autotroph	Adult	1		1
Przeslawski et al., 2005	Temperature	Molluscs	Bembicium nanum	Heterotroph	Embryos					1
Putnam et al., 2008	Temperature	Corals	Stylophora pistillata	Autotroph	Adult			1
Putnam et al., 2008	Temperature	Corals	Stylophora pistillata	Autotroph	Larvae			1
Riebesell et al., 2000	CO2	Phytoplankton	Emiliania huxleyi	Autotroph	Culture	2
Riebesell et al., 2000	CO2	Phytoplankton	Gephyrocapsa oceanica	Autotroph	Culture	2
Ries et al., 2009	CO2	Annelids	Hydroides crucigera	Heterotroph	Adult	2
Ries et al., 2009	CO2	Corals	Oculina arbuscula	Autotroph	Adult	2
Ries et al., 2009	CO2	Crustaceans	Callinectes sapidus	Heterotroph	Adult	2
Ries et al., 2009	CO2	Crustaceans	Homarus americanus	Heterotroph	Adult	2
Ries et al., 2009	CO2	Crustaceans	Penaeus plebejus	Heterotroph	Adult	2
Ries et al., 2009	CO2	Crustose Coralline Algae	Halimeda incrassata	Autotroph	Adult	2
Ries et al., 2009	CO2	Crustose Coralline Algae	Neogoniolithon sp.	Autotroph	Adult	2
Ries et al., 2009	CO2	Echinoderms	Arbacia punctulata	Heterotroph	Adult	2
Ries et al., 2009	CO2	Echinoderms	Eucidaris tribuloides	Heterotroph	Adult	2
Ries et al., 2009	CO2	Molluscs	Argopecten irradians	Heterotroph	Adult	2
Ries et al., 2009	CO2	Molluscs	Crassostrea virginica	Heterotroph	Adult	2
Ries et al., 2009	CO2	Molluscs	Crepidula fornicata	Heterotroph	Adult	2
Ries et al., 2009	CO2	Molluscs	Littorina littorea	Heterotroph	Adult	2
Ries et al., 2009	CO2	Molluscs	Mercenaria mercenaria	Heterotroph	Adult	2
Ries et al., 2009	CO2	Molluscs	Mya arenaria	Heterotroph	Adult	2
Ries et al., 2009	CO2	Molluscs	Mytilus edulis	Heterotroph	Adult	2
Ries et al., 2009	CO2	Molluscs	Strombus alatus	Heterotroph	Adult	2
Ries et al., 2009	CO2	Molluscs	Urosalpinx cinerea	Heterotroph	Adult	2
Ries et al., 2010	CO2	Corals	Oculina arbuscula	Autotroph	Adult	4
Rodolfo Metalpa et al., 2010	CO2	Corals	Cladocora caespitosa	Autotroph	Adult	2		2
Rodolfo Metalpa et al., 2010	Temperature	Corals	Cladocora caespitosa	Autotroph	Adult	2		2
Rodolfo Metalpa et al., 2010	Temperature and CO2	Corals	Cladocora caespitosa	Autotroph	Adult			2
Roleda et al., 2011	CO2	Macroalgae	Macrocystus pyrifera	Autotroph	Adult				1
Russell et al., 2009	CO2	Crustose Coralline Algae	Lithphyllum sp.	Autotroph	Adult		1	1		1
Russell et al., 2009	CO2	Macroalgae	Feldmannia spp.	Autotroph	Adult		1	1		1
Russell et al., 2011	CO2	Crustose Coralline Algae	Lithphyllum sp.	Autotroph	Adult		1	1		1
Russell et al., 2011	CO2	Macroalgae	Feldmannia spp.	Autotroph	Adult		1	1		1
Schmidt et al., 2011	Temperature	Phytoplankton	Amphistegina radiata	Autotroph	Adult		2	1
Schmidt et al., 2011	Temperature	Phytoplankton	Calcarina hispida	Autotroph	Adult			1
Schmidt et al., 2011	Temperature	Phytoplankton	Heterostegina depressa	Autotroph	Adult			1
Schram et al., 2011	CO2	Echinoderms	Luidia clathrata	Heterotroph	Adult		1
Sciandra et al., 2003	CO2	Phytoplankton	Emiliania huxleyi	Autotroph	Culture	1		1
Shirayama and Thornton, 2005	CO2	Echinoderms	Echinometra mathaei	Heterotroph	Juvenile		1
Shirayama and Thornton, 2005	CO2	Echinoderms	Hemicentrotus pulcherrimus	Heterotroph	Juvenile		1
Shirayama and Thornton, 2005	CO2	Molluscs	Strombus luhuanus	Heterotroph	Juvenile		1
Spielmeyer and Pohnert, 2011	CO2	Phytoplankton	Emiliania huxleyi	Autotroph	Culture		2
Spielmeyer and Pohnert, 2011	CO2	Phytoplankton	Phaeodactylum tricornutum	Autotroph	Culture		1
Spielmeyer and Pohnert, 2011	CO2	Phytoplankton	Thalassiosira pseudonana	Autotroph	Culture		1
Stumpp et al., 2011	CO2	Echinoderms	Strongylocentrotus purpuratus	Heterotroph	Embryos		1
Stumpp et al., 2011	CO2	Echinoderms	Strongylocentrotus purpuratus	Heterotroph	Larvae		1
Suffrian et al., 2008	CO2	Cyanobacteria	Cyanobacteria	Autotroph	Culture		2
Suffrian et al., 2008	CO2	Phytoplankton	Diatoms	Autotroph	Culture		2
Suffrian et al., 2008	CO2	Phytoplankton	Dinoflagellates	Autotroph	Culture		2
Suffrian et al., 2008	CO2	Phytoplankton	Prymnesiophytes	Autotroph	Culture		2
Suwa et al., 2010	CO2	Corals	Acropora digitifera	Autotroph	Larvae		1			1
Suwa et al., 2010	CO2	Corals	Acropora tenuis	Autotroph	Larvae					1
Talmage and Gobler, 2009	CO2	Molluscs	Argopecten irradians	Heterotroph	Larvae		1			1
Talmage and Gobler, 2009	CO2	Molluscs	Crassostrea virginica	Heterotroph	Larvae		1			1
Talmage and Gobler, 2009	CO2	Molluscs	Mercenaria mercenaria	Heterotroph	Larvae		1			1
Talmage and Gobler, 2011	CO2	Molluscs	Argopecten irradians	Heterotroph	Larvae		1			1
Talmage and Gobler, 2011	CO2	Molluscs	Mercenaria mercenaria	Heterotroph	Larvae		1			1
Talmage and Gobler, 2011	Temperature	Molluscs	Argopecten irradians	Heterotroph	Juvenile		1			1
Talmage and Gobler, 2011	Temperature	Molluscs	Argopecten irradians	Heterotroph	Larvae		1			1
Talmage and Gobler, 2011	Temperature	Molluscs	Crassostrea virginica	Heterotroph	Juvenile		1
Talmage and Gobler, 2011	Temperature	Molluscs	Mercenaria mercenaria	Heterotroph	Juvenile		1
Talmage and Gobler, 2011	Temperature	Molluscs	Mercenaria mercenaria	Heterotroph	Larvae		1			1
Talmage and Gobler, 2011	Temperature and CO2	Molluscs	Argopecten irradians	Heterotroph	Juvenile					1
Talmage and Gobler, 2011	Temperature and CO2	Molluscs	Argopecten irradians	Heterotroph	Larvae		1			1
Talmage and Gobler, 2011	Temperature and CO2	Molluscs	Mercenaria mercenaria	Heterotroph	Larvae		1			1
Thom, 1996	CO2	Seagrass	Nereocystis luetkeana	Autotroph	Adult			4
Thom, 1996	CO2	Seagrass	Zostera marina	Autotroph	Adult		3	4
Thomsen and Melzner, 2010	CO2	Molluscs	Mytilus edulis	Heterotroph	Adult		2
Tortell et al., 2008	CO2	Phytoplankton	Phytoplankton Assemblage	Autotroph	Culture		1
Vilchis et al., 2005	Temperature	Molluscs	Haliotis fulgens	Heterotroph	Adult		1		1	1
Vilchis et al., 2005	Temperature	Molluscs	Haliotis rufescens	Heterotroph	Adult				1	1
Walther et al., 2010	CO2	Crustaceans	Hyas araneus	Heterotroph	Larvae		3
Walther et al., 2011	CO2	Crustaceans	Hyas araneus	Heterotroph	Larvae	4
Wood et al., 2008	CO2	Echinoderms	Amphiura filiformis	Heterotroph	Adult	1	1
Wood et al., 2011	Temperature	Echinoderms	Ophiocten sericeum	Heterotroph	Adult	1	1
Zou, 2005	CO2	Macroalgae	Hizikia fusiforme	Autotroph	Adult		1	1

## Sheet: Full Bibliography
Aline T., Atkinson M. & Christopher L. (2006). Effects of elevated pCO2 on epilithic and endolithic metabolism of reef carbonates. Global Change Biol., 12, 2200-2208.
Anestis A., Lazou A., Portner H.O. & Michaelidis B. (2007). Behavioral, metabolic, and molecular stress responses of marine bivalve Mytilus galloprovincialis during long-term acclimation at increasing ambient temperature. Am J Physiol-Reg I, 293, R911-R921.
Anlauf H., D'Croz L. & O'Dea A. (2011). A corrosive concoction: The combined effects of ocean warming and acidification on the early growth of a stony coral are multiplicative. J. Exp. Mar. Biol. Ecol., 397, 13-20.
Anthony K., Kline D., Diaz-Pulido G., Dove S. & Hoegh-Guldberg O. (2008). Ocean acidification causes bleaching and productivity loss in coral reef builders. PNAS, 105, 17442.
Arnold K., Findlay H., Spicer J., Daniels C. & Boothroyd D. (2009). Effect of CO2-related acidification on aspects of the larval development of the European lobster, Homarus gammarus (L.). Biogeosciences, 6, 1747-1754.
Borchard C., Borges A.V., Händel N. & Engel A. (2011). Biogeochemical response of Emiliania huxleyi (PML B92/11) to elevated CO2 and temperature under phosphorous limitation: A chemostat study. J. Exp. Mar. Biol. Ecol.
Brennand H.S., Soars N., Dworjanyn S.A., Davis A.R. & Byrne M. (2010). Impact of ocean warming and ocean acidification on larval development and calcification in the sea urchin Tripneustes gratilla. Plos One, 5, e11372.
Byrne M., Ho M., Selvakumaraswamy P., Nguyen H.D., Dworjanyn S.A. & Davis A.R. (2009). Temperature, but not pH, compromises sea urchin fertilization and early development under near-future climate change scenarios. Proc. R. Soc. B, 276, 1883-1888.
Byrne M., Soars N., Selvakumaraswamy P., Dworjanyn S.A. & Davis A.R. (2010a). Sea urchin fertilization in a warm, acidified and high pCO2 ocean across a range of sperm densities. Mar. Env. Res., 69, 234-239.
Byrne M., Soars N.A., Ho M.A., Wong E., McElroy D., Selvakumaraswamy P., et al. (2010b). Fertilization in a suite of coastal marine invertebrates from SE Australia is robust to near-future ocean warming and acidification. Mar. Biol., 157, 2061-2069.
Catarino A.I., De Ridder C., Gonzalez M., Gallardo P. & Dubois P. (2012). Sea urchin Arbacia dufresnei (Blainville 1825) larvae response to ocean acidification. Polar. Biol., 1-7.
Chan K.Y.K., Grünbaum D. & O'Donnell M.J. (2011). Effects of ocean-acidification-induced morphological changes on larval swimming and feeding. J. Exp. Biol., 214, 3857-3867.
Chen S. & Gao K. (2011). Solar ultraviolet radiation and CO2-induced ocean acidification interacts to influence the photosynthetic performance of the red tide alga Phaeocystis globosa (Prymnesiophyceae). Hydrobiologia, 1-13.
Christensen A.B., Nguyen H.D. & Byrne M. (2011). Thermotolerance and the effects of hypercapnia on the metabolic rate of the ophiuroid Ophionereis schayeri: inferences for survivorship in a changing ocean. J. Exp. Mar. Biol. Ecol.
Clark D., Lamare M. & Barker M. (2009). Response of sea urchin pluteus larvae (Echinodermata: Echinoidea) to reduced seawater pH: a comparison among a tropical, temperate, and a polar species. Mar. Biol., 156, 1125-1137.
Comeau S., Gorsky G., Alliouane S. & Gattuso J.P. (2010). Larvae of the pteropod Cavolinia inflexa exposed to aragonite undersaturation are viable but shell-less. Mar. Biol., 157, 2341-2345.
Comeau S., Gorsky G., Jeffree R., Teyssie J. & Gattuso J. (2009). Impact of ocean acidification on a key Arctic pelagic mollusc(Limacina helicina). Biogeosciences, 6, 1877-1882.
Connell S.D. & Russell B.D. (2010). The direct effects of increasing CO2 and temperature on non-calcifying organisms: increasing the potential for phase shifts in kelp forests. Proc. R. Soc. B, 277, 1409-1415.
Crawley A., Kline D.I., Dunn S., Anthony K. & Dove S. (2010). The effect of ocean acidification on symbiont photorespiration and productivity in Acropora formosa. Global Change Biol., 16, 851-863.
Crim R.N., Sunday J.M. & Harley C.D.G. (2011). Elevated seawater CO2 concentrations impair larval development and reduce larval survival in endangered northern abalone (Haliotis kamtschatkana). J. Exp. Mar. Biol. Ecol.
Cullen J.T. & Sherrell R.M. (2005). Effects of dissolved carbon dioxide, zinc, and manganese on the cadmium to phosphorus ratio in natural phytoplankton assemblages. Limnol. Oceanogr., 1193-1204.
de Kluijver A., Soetaert K., Schulz K., Riebesell U., Bellerby R.G.J. & Middelburg J.J. (2010). Carbon fluxes in natural plankton communities under elevated CO 2 levels: a stable isotope labeling study. Biogeosciences Discuss, 7, 3257-3295.
Diaz-Pulido G., Gouezo M., Tilbrook B., Dove S. & Anthony K. (2011). High CO2 enhances the competitive strength of seaweeds over corals. Ecol. Lett., 14, 156-162.
Donelson J., Munday P., McCormick M., Pankhurst N. & Pankhurst P. (2010). Effects of elevated water temperature and food availability on the reproductive performance of a coral reef fish. MEPS, 401, 233-243.
Doo S.S., Dworjanyn S.A., Foo S.A., Soars N.A. & Byrne M. (2011). Impacts of ocean acidification on development of the meroplanktonic larval stage of the sea urchin Centrostephanus rodgersii. ICES J. Mar. Sci.
Dupont S., Havenhand J., Thorndyke W., Peck L. & Thorndyke M. (2008). Near-future level of CO2-driven ocean acidification radically affects larval survival and development in the brittlestar Ophiothrix fragilis. Mar. Ecol. Prog. Ser, 373, 285-294.
Dupont S., Lundve B. & Thorndyke M. (2010). Near future ocean acidification increases growth rate of the lecithotrophic larvae and juveniles of the sea star Crossaster papposus. J. Exp. Zool. Part B., 314, 382-389.
e Ramos J.B., Müller M. & Riebesell U. (2010). Short-term response of the coccolithophore Emiliania huxleyi to an abrupt change in seawater carbon dioxide concentrations. Biogeosciences, 7, 177.
Edmunds P., Gates R. & Gleason D. (2001). The biology of larvae from the reef coral Porites astreoides, and their response to temperature disturbances. Mar. Biol., 139, 981-989.
Edmunds P.J. (2011). Zooplanktivory ameliorates the effects of ocean acidification on the reef coral Porites spp. Limnol. Oceanogr., 56, 2402.
Engel A., Zondervan I., Aerts K., Beaufort L., Benthien A., Chou L., et al. (2005). Testing the direct effect of CO2 concentration on a bloom of the coccolithophorid Emiliania huxleyi in mesocosm experiments. Limnol. Oceanogr., 493-507.
Epelbaum A., Herborg L., Therriault T. & Pearce C. (2009). Temperature and salinity effects on growth, survival, reproduction, and potential distribution of two non-indigenous botryllid ascidians in British Columbia. J. Exp. Mar. Biol. Ecol., 369, 43-52.
Feng Y., Warner M.E., Zhang Y., Sun J., Fu F.X., Rose J.M., et al. (2008). Interactive effects of increased pCO2, temperature and irradiance on the marine coccolithophore Emiliania huxleyi (Prymnesiophyceae). Eur. J. Phycol., 43, 87-98.
Fernández-Reiriz J., Range P., Álvarez-Salgado X.A. & Labarta U. (2011). Physiological energetics of juvenile clams (Ruditapes decussatus) in a high CO2 coastal ocean. MEPS, 433, 97-105.
Findlay H.S., Kendall M.A., Spicer J.I., Turley C. & Widdicombe S. (2008). Novel microcosm system for investigating the effects of elevated carbon dioxide and temperature on intertidal organisms. Aquat. Biol., 3, 51-62.
Findlay H.S., Kendall M.A., Spicer J.I. & Widdicombe S. (2009). Future high CO2 in the intertidal may compromise adult barnacle Semibalanus balanoides survival and embryonic development rate. Mar. Ecol. Prog. Ser, 389, 193-202.
Findlay H.S., Kendall M.A., Spicer J.I. & Widdicombe S. (2010a). Post-larval development of two intertidal barnacles at elevated CO2 and temperature. Mar. Biol., 157, 725-735.
Findlay H.S., Kendall M.A., Spicer J.I. & Widdicombe S. (2010b). Relative influences of ocean acidification and temperature on intertidal barnacle post-larvae at the northern edge of their geographic distribution. Estuar. Coast. Shelf Sci., 86, 675-682.
Franke A. & Clemmesen C. (2011). Effect of ocean acidification on early life stages of Atlantic herring (Clupea harengus L.). Biogeosciences (BG), 8, 3697-3707.
Fredersdorf J., Müller R., Becker S., Wiencke C. & Bischof K. (2009). Interactive effects of radiation, temperature and salinity on different life history stages of the Arctic kelp Alaria esculenta (Phaeophyceae). Oecologia, 160, 483-492.
Fu F.X., Warner M.E., Zhang Y., Feng Y. & Hutchins D.A. (2007). Effects of increased temperature and CO2 on photosynthesis, growth, and elemental ratios in marine synechococcus and prochlorococcus (Cyanobacteria). J. Phycol., 43, 485-496.
Fu F.X., Zhang Y., Warner M.E., Feng Y., Sun J. & Hutchins D.A. (2008). A comparison of future increased CO2 and temperature effects on sympatric Heterosigma akashiwo and Prorocentrum minimum. Harmful Algae, 7, 76-90.
Gao K. & Zheng Y. (2010). Combined effects of ocean acidification and solar UV radiation on photosynthesis, growth, pigmentation and calcification of the coralline alga Corallina sessilis (Rhodophyta). Global Change Biol., 16, 2388-2398.
Garcia N.S., Fu F.X., Breene C.L., Bernhardt P.W., Mulholland M.R., Sohm J.A. & Hutchins D.A. (2011). Interactive effects of irradiance and CO2 on CO2 fixation and N2 fixation in the diazotroph Trichodesmium erythraeum (Cyanobacteria). J. Phycol.
Gattuso J.P., Frankignoulle M., Bourge I., Romaine S. & Buddemeier R.W. (1998). Effect of calcium carbonate saturation of seawater on coral calcification. Global Planet. Change, 18, 37-46.
Gaylord B., Hill T.M., Sanford E., Lenz E.A., Jacobs L.A., Sato K.N., et al. (2011). Functional impacts of ocean acidification in an ecologically critical foundation species. J. Exp. Biol., 214, 2586-2594.
Gazeau F., Gattuso J.P., Greaves M., Elderfield H., Peene J., Heip C.H.R., et al. (2011). Effect of carbonate chemistry alteration on the early embryonic development of the Pacific oyster (Crassostrea gigas). PLoS One, 6, e23010.
Gooding R.A., Harley C.D.G. & Tang E. (2009). Elevated water temperature and carbon dioxide concentration increase the growth of a keystone echinoderm. PNAS, 106, 9316.
Grossart H.P., Allgaier M., Passow U. & Riebesell U. (2006). Testing the effect of CO2 concentration on the dynamics of marine heterotrophic bacterioplankton. Limnol. Oceanogr., 1-11.
Gutow L. & Franke H.D. (2001). On the current and possible future status of the neustonic isopod Idotea metallica Bosc in the North Sea: a laboratory study. J. Sea Res., 45, 37-44.
Hauton C., Tyrrell T. & Williams J. (2009). The subtle effects of sea water acidification on the amphipod Gammarus locusta. Biogeosciences, 6, 1479-1489.
Havenhand J. & Schlegel P. (2009). Near-future levels of ocean acidification do not affect sperm motility and fertilization kinetics in the oyster Crassostrea gigas. Biogeosciences, 6, 3009-3015.
Havenhand J.N., Buttler F.R., Thorndyke M.C. & Williamson J.E. (2008). Near-future levels of ocean acidification reduce fertilization success in a sea urchin. Current Biol., 18, R651-R652.
Hoffman J.R., Hansen L.J. & Klinger T. (2003). Interactions between UV radiation and temperature limit inferences from single-factor experiments. J. Phycol., 39, 268-272.
Holcomb M., McCorkle D.C. & Cohen A.L. (2010). Long-term effects of nutrient and CO2 enrichment on the temperate coral Astrangia poculata(Ellis and Solander, 1786). J. Exp. Mar. Biol. Ecol., 386, 27-33.
Hutchins D., Fu F.X., Zhang Y., Warner M., Feng Y., et al. (2007). CO2 control of Trichodesmium N2 fixation, photosynthesis, growth rates, and elemental ratios: implications for past, present, and future ocean biogeochemistry. Limnol. Oceanogr., 1293-1304.
Iglesias-Rodriguez M., Halloran P., Rickaby R., Hall I., Colmenero-Hidalgo E., Gittins J., et al. (2008). Phytoplankton calcification in a high-CO2 world. Science, 320, 336-340.
Imsland A., Foss A., Koedijk R., Folkvord A., Stefansson S. & Jonassen T. (2007). Persistent growth effects of temperature and photoperiod in Atlantic cod Gadus morhua. J. Fish Biol., 71, 1371-1382.
Isla J.A., Lengfellner K. & Sommer U. (2008). Physiological response of the copepod Pseudocalanus sp. in the Baltic Sea at different thermal scenarios. Global Change Biol., 14, 895-906.
Israel A. & Hophy M. (2002). Growth, photosynthetic properties and Rubisco activities and amounts of marine macroalgae grown under current and elevated seawater CO2 concentrations. Global Change Biol., 8, 831-840.
Jury C.P., Whitehead R.F. & Szmant A.M. (2010). Effects of variations in carbonate chemistry on the calcification rates of Madracis auretenra (= Madracis mirabilis sensu Wells, 1973): bicarbonate concentrations best predict calcification rates. Global Change Biol., 16, 1632-1644.
Kim J.M., Lee K., Shin K., Kang J.H., Lee H.W., Kim M., et al. (2006). The effect of seawater CO2 concentration on growth of a natural phytoplankton assemblage in a controlled mesocosm experiment. Limnol. Oceanogr., 1629-1636.
Koch M., Schopmeyer S., Kyhn-Hansen C. & Madden C. (2007). Synergistic effects of high temperature and sulfide on tropical seagrass. J. Exp. Mar. Biol. Ecol., 341, 91-101.
Kranz S., Sültemeyer D., Richter K.U. & Rost B. (2009). Carbon acquisition in Trichodesmium: The effect of pCO2 and diurnal changes. Limnol. Oceanogr. 54 (3):, 548-559.
Kubler J.E., Johnston A.M. & Raven J.A. (1999). The effects of reduced and elevated CO2 and O2 on the seaweed Lomentaria articulata. Plant Cell Environ, 22, 1303-1310.
Kurihara H., Matsui M., Furukawa H., Hayashi M. & Ishimatsu A. (2008). Long-term effects of predicted future seawater CO2 conditions on the survival and growth of the marine shrimp Palaemon pacificus. J. Exp. Mar. Biol. Ecol., 367, 41-46.
Kurihara H., Shimode S. & Shirayama Y. (2004). Sub-lethal effects of elevated concentration of CO2 on planktonic copepods and sea urchins. J. Oceanogr., 60, 743-750.
Langer G., Geisen M., Baumann K.H., Kläs J., Riebesell U., Thoms S., et al. (2006). Species-specific responses of calcifying algae to changing seawater carbonate chemistry. Geochem. Geophys. Geosyst., 7, Q09006.
Leclercq N.I.c., Gattuso J.-P. & Jaubert J. (2000). CO2 partial pressure controls the calcification rate of a coral community. Global Change Biol., 6, 329-334.
Lischka S., Buedenbender J., Boxhammer T. & Riebesell U. (2010). Impact of ocean acidification and elevated temperatures on early juveniles of the polar shelled pteropod Limacina helicina: mortality, shell degradation, and shell growth. Biogeosciences Discuss., 7, 8177-8214.
Liu W.C., Lo W.T., Purcell J.E. & Chang H.H. (2009). Effects of temperature and light intensity on asexual reproduction of the scyphozoan, Aurelia aurita (L.) in Taiwan. Hydrobiologia, 616, 247-258.
Melzner F., Stange P., Trübenbach K., Thomsen J., Casties I., Panknin U., Gorb S.N. & Gutowska M.A. (2011). Food Supply and Seawater pCO2 Impact Calcification and Internal Shell Dissolution in the Blue Mussel Mytilus edulis. PLoS One, 6, e24223.
Munday P.L., Dixson D.L., Donelson J.M., Jones G.P., Pratchett M.S., Devitsina G.V., et al. (2009). Ocean acidification impairs olfactory discrimination and homing ability of a marine fish. PNAS, 106, 1848.
O'Connor M.I. (2009). Warming strengthens an herbivore-plant interaction. Ecology, 90, 388-398.
Parker L.M., Ross P.M. & O’Connor W.A. (2010). Comparing the effect of elevated pCO2 and temperature on the fertilization and early development of two species of oysters. Mar. Biol., 157, 2435-2452.
Pistevos J.C.A., Calosi P., Widdicombe S. & Bishop J.D.D. (2011). Will variation among genetic individuals influence species responses to global climate change? Oikos, 120, 675-689.
Price N.N., Hamilton S.L. & Smith J. (2011). Species-specific consequences of ocean acidification for the calcareous tropical green algae Halimeda. Mar Ecol. Prog. Ser., 440, 67-78.
Przeslawski R., Davis A. & Benkendorff K. (2005). Synergistic effects associated with climate change and the development of rocky shore molluscs. Global Change Biol., 11, 515-522.
Putnam H.M., Edmunds P.J. & Fan T.Y. (2008). Effect of temperature on the settlement choice and photophysiology of larvae from the reef coral Stylophora pistillata. Biol. Bull., 215, 135-142.
Riebesell U., Zondervan I., Rost B.È., Tortell P.D., Zeebe R.E. & Morel F.M.M. (2000). Reduced calcification of marine plankton in response to increased atmospheric CO2. Nature, 407, 364–367
Ries J., Cohen A. & McCorkle D. (2010). A nonlinear calcification response to CO 2-induced ocean acidification by the coral Oculina arbuscula. Coral Reefs, 29, 661-674.
Rodolfo-Metalpa R., Martin S., Ferrier-Pages C. & Gattuso J. (2010). Response of the temperate coral Cladocora caespitosa to mid- and long-term exposure to pCO2 and temperature levels projected for the year 2100 AD. Biogeosciences, 7, 289-300.
Roleda M.Y., Morris J.N., McGraw C.M. & Hurd C.L. (2012). Ocean acidification and seaweed reproduction: increased CO2 ameliorates the negative effect of lowered pH on meiospore germination in the giant kelp Macrocystis pyrifera (Laminariales, Phaeophyceae). Global Change Biol.
Russell B.D., Passarelli C.A. & Connell S.D. (2011). Forecasted CO2 modifies the influence of light in shaping subtidal habitat. J. Phycol.
Russel B.D., Thompson J.-A.I., Falkenberg L.J. & Connel S.D. (2009). Synergistic effects of climate change and local stressors: CO2 and nutrient-driven change in subtidal rocky habitats. Global Change Biol., 15, 2153-2162.
Schmidt C., Heinz P., Kucera M. & Uthickea S. (2011). Temperature-induced stress leads to bleaching in larger benthic foraminifera hosting endosymbiotic diatoms. Limnol. Oceanogr, 56, 1587-1602.
Schram J.B., McClintock J.B., Angus R.A. & Lawrence J.M. (2011). Regenerative capacity and biochemical composition of the sea star Luidia clathrata (Say)(Echinodermata: Asteroidea) under conditions of near-future ocean acidification. J. Exp. Mar. Biol. Ecol.
Sciandra A., Harlay J., Lefèvre D., Lemée R., Rimmelin P., Denis M., et al. (2003). Response of coccolithophorid Emiliania huxleyi to elevated partial pressure of CO2 under nitrogen limitation. Mar. Ecol. Prog. Ser., 261.
Shirayama Y. & Thornton H. (2005). Effect of increased atmospheric CO2 on shallow water marine benthos. Journal of Geophysical Research, 110, C09S08.
Spielmeyer A. & Pohnert G. (2011). Influence of temperature and elevated carbon dioxide on the production of dimethylsulfoniopropionate and glycine betaine by marine phytoplankton. Mar. Env. Res.
Stumpp M., Dupont S., Thorndyke M. & Melzner F. (2011a). CO2 induced acidification impacts sea urchin larval development II: Gene expression patterns in pluteus larvae. Comp. Biochem. Phys. A.
Stumpp M., Wren J., Melzner F., Thorndyke M. & Dupont S. (2011b). CO2 induced seawater acidification impacts sea urchin larval development I: Elevated metabolic rates decrease scope for growth and induce developmental delay. Comp. Biochem. Phys. A.
Suffrian K., Simonelli P., Nejstgaard J., Putzeys S., Carotenuto Y. & Antia A. (2008). Microzooplankton grazing and phytoplankton growth in marine mesocosms with increased CO2 levels. Biogeosciences, 5, 1145-1156.
Suwa R., Nakamura M., Morita M., Shimada K., Iguchi A., Sakai K. & Suzuki A. (2010). Effects of acidified seawater on early life stages of scleractinian corals (Genus Acropora). Fish. Sci., 76, 93-99.
Talmage S.C. & Gobler C.J. (2010). Effects of past, present, and future ocean carbon dioxide concentrations on the growth and survival of larval shellfish. PNAS, 107, 17246-17251.
Talmage S.C. & Gobler C.J. (2011). Effects of Elevated Temperature and Carbon Dioxide on the Growth and Survival of Larvae and Juveniles of Three Species of Northwest Atlantic Bivalves. PLoS One, 6, e26941.
Thom R.M. (1996). CO2-enrichment effects on eelgrass (Zostera marina L) and bull kelp (Nereocystis luetkeana (Mert) P & R). Water Air Soil Poll., 88, 383-391.
Thomsen J. & Melzner F. (2010). Moderate seawater acidification does not elicit long-term metabolic depression in the blue mussel Mytilus edulis. Mar. Biol., 157, 2667-2676.
Tortell P.D., Payne C., Gueguen C., Strzepek R.F., Boyd P.W. & Rost B. (2008). Inorganic carbon uptake by Southern Ocean phytoplankton. Limnol. Oceanogr., 1266-1278.
Vilchis L.I., Tegner M.J., Moore J.D., Friedman C.S., Riser K.L., Robbins T.T. & Dayton P.K. (2005). Ocean warming effects on growth, reproduction, and survivorship of southern California abalone. Ecol. Appl., 15, 469-480.
Walther K., Anger K. & Pörtner H.O. (2010). Effects of ocean acidification and warming on the larval development of the spider crab Hyas araneus from different latitudes (54 vs. 79 N). Mar. Ecol. Prog. Ser., 417, 159-170.
Walther K., Sartoris F.J. & Pörtner H.O. (2011). Impacts of temperature and acidification on larval calcium incorporation of the spider crab Hyas araneus from different latitudes (54° vs. 79° N). Mar. Biol., 1-11.
Wood H., Widdicombe S. & Spicer J. (2009). The influence of hypercapnia and the infaunal brittlestar Amphiura filiformis on sediment nutrient flux- will ocean acidification affect nutrient exchange? Biogeosciences, 6, 2015-2024.
Wood H.L., Spicer J., Kendall M., Lowe D. & Widdicombe S. (2011). Ocean warming and acidification; implications for the Arctic brittlestar Ophiocten sericeum. Polar. Biol., 34, 1033-1044.
Wood H.L., Spicer J.I. & Widdicombe S. (2008). Ocean acidification may increase calcification rates, but at a cost. Proc. R. Soc. B, 275, 1767-1773.
Zou D. (2005). Effects of elevated atmospheric CO2 on growth, photosynthesis and nitrogen metabolism in the economic brown seaweed, Hizikia fusiforme (Sargassaceae, Phaeophyta). Aquaculture, 250, 726-735.
