# Supplementary material for: Meta-analysis reveals complex marine biological responses to the interactive effects of ocean acidification and warming
Source: Ecol Evol. 2013 Mar 7;3(4):1016–30. doi: 10.1002/ece3.516 (PMC3631411; doi:10.1002/ece3.516)
Supplement: Supplementary file 2 [file ece30003-1016-SD2.xlsx]

## Sheet: Caption
ST2 - Selection criteria for exclusion in meta-analysis
Each row represents an individual observation that was omitted from subsequent analysis. Therefore, some studies may include a number of observations, in which some are included (and listed within ST1) and some are omitted. Columns 'B - F' describes the experiment as: the manipulated stressor, response, taxonomic group, species and life-stage. Columns 'G - L' describe the reason that particular e…

## Sheet: ST2
Source	Manipulation Group	Response	Taxonomic Group	Organism	Life Stage	Stressor Level	Other Response	Fieldwork	No Variance	Carbonate Chemistry: HCL addition	Other Reason
Porzio et al., 2011, J. Exp. Mar. Biol. Ecol., 400:278-87	CO2	-	Macroalgae	Community	Community			*
Yoshimura et al., 2009, Biogeosciences Discuss., 6:4143-4163	CO2	Abundance	-	-			*
Hale et al., 2010, Oikos, 120:661–74	CO2	Abundance	Annelids	Community	Community	*	*
Kroeker et al., 2011, Proc. Nat. Acad. Sci., 108:14515-20	CO2	Abundance	Annelids	Polychaetes	Community	*		*
Hale et al., 2010, Oikos, 120:661–74	CO2	Abundance	Arthropods	Community	Community	*	*
Grossart et al., 2006, Limnol. Oceanogr., 51:1–11	CO2	Abundance	Bacteria	Community	Culture		*
Hale et al., 2010, Oikos, 120:661–74	CO2	Abundance	Community	Community	Community	*	*
Hall Spencer et al., 2008, Nature, 454:96-9	CO2	Abundance	Community	Community	Mixed			*
Kroeker et al., 2011, Proc. Nat. Acad. Sci., 108:14515-20	CO2	Abundance	Crustaceans	Amphipods	Community			*
Kroeker et al., 2011, Proc. Nat. Acad. Sci., 108:14515-20	CO2	Abundance	Crustaceans	Decapods	Community			*
Kroeker et al., 2011, Proc. Nat. Acad. Sci., 108:14515-20	CO2	Abundance	Crustaceans	Isopods	Community	*		*
Kroeker et al., 2011, Proc. Nat. Acad. Sci., 108:14515-20	CO2	Abundance	Crustaceans	Tanaids	Community			*
Jokial et al., 2008, Coral Reefs, 27:473–83	CO2	Abundance	Crustose Coralline Algae	Lithophyllum, pallescens, Hydrolithon sp., Porolithon sp.	Community					*
Hale et al., 2010, Oikos, 120:661–74	CO2	Abundance	Echinoderms	Community	Community	*	*
Dupont et al., 2010, J. Exp. Zool., 314B:382-9	CO2	Abundance	Echinoderms	Crossaster papposus	Larvae		*
Stumpp et al., 2011, Comp. Biochem. Phys. A., 160:331-40	CO2	Abundance	Echinoderms	Strongylocentrotus purpuratus	Larvae		*
Connell and Russell, 2010, Proc. Roy. Soc. Lond. B, 277:1409-15	CO2	Abundance	Macroalgae	Turf Algae	Adult		*
Jokial et al., 2008, Coral Reefs, 27:473–83	CO2	Abundance	Macroalgae	Turf Algae	Community					*
Kroeker et al., 2011, Proc. Nat. Acad. Sci., 108:14515-20	CO2	Abundance	Molluscs	Bivalves	Community	*		*
Hale et al., 2010, Oikos, 120:661–74	CO2	Abundance	Molluscs	Community	Community		*
Jokial et al., 2008, Coral Reefs, 27:473–83	CO2	Abundance	Molluscs	Dendrostrea sandwichensis	Community					*
Kroeker et al., 2011, Proc. Nat. Acad. Sci., 108:14515-20	CO2	Abundance	Molluscs	Gastropods	Community			*
Jokial et al., 2008, Coral Reefs, 27:473–83	CO2	Abundance	Molluscs	Serpulorbis sp.	Community					*
Dashfield et al., 2008, J. Exp. Mar. Biol. Ecol., 365:46-52	CO2	Abundance	Nematodes	Nematode community	Adult		*
Hare et al., 2007, Mar. Ecol. Prog. Ser., 352:9-16	CO2	Abundance	Phytoplankton	Phytoplankton Assemblage	-		*
Schiel et al., 2004, Ecology, 85:1833-1839	Temperature	Abundance	-	-				*
Hale et al., 2010, Oikos, 120:661–74	Temperature	Abundance	Annelids	Community	Community		*
Hale et al., 2010, Oikos, 120:661–74	Temperature	Abundance	Arthropods	Community	Community		*
Hale et al., 2010, Oikos, 120:661–74	Temperature	Abundance	Community	Community	Community		*
Hale et al., 2010, Oikos, 120:661–74	Temperature	Abundance	Echinoderms	Community	Community		*
Connell and Russell, 2010, Proc. Roy. Soc. Lond. B, 277:1409-15	Temperature	Abundance	Macroalgae	Turf Algae	Adult		*
Hale et al., 2010, Oikos, 120:661–74	Temperature	Abundance	Molluscs	Community	Community		*
Sommer and Lengfeller, 2008, Global Change. Biol., 14:1199-1208	Temperature	Abundance	Phytoplankton	Community	Culture		*
Hare et al., 2007, Mar. Ecol. Prog. Ser., 352:9-16	Temperature	Abundance	Phytoplankton	Phytoplankton Assemblage	-		*
Koch et al., 2007, J. Exp. Mar. Biol. Ecol., 341:91-101	Temperature	Abundance	Seagrass	Halodule wrightii	Adult		*
Koch et al., 2007, J. Exp. Mar. Biol. Ecol., 341:91-101	Temperature	Abundance	Seagrass	Thalassia testudinum	Adult		*
Ehlers et al., 2008, Mar. Ecol. Prog. Ser., 355:1-7	Temperature	Abundance	Seagrass	Zostera marina	Adult		*
Hale et al., 2010, Oikos, 120:661–74	Temperature and CO2	Abundance	Annelids	Community	Community	*	*
Hale et al., 2010, Oikos, 120:661–74	Temperature and CO2	Abundance	Arthropods	Community	Community	*	*
Hale et al., 2010, Oikos, 120:661–74	Temperature and CO2	Abundance	Community	Community	Community	*	*
Hale et al., 2010, Oikos, 120:661–74	Temperature and CO2	Abundance	Echinoderms	Community	Community	*	*
Connell and Russell, 2010, Proc. Roy. Soc. Lond. B, 277:1409-15	Temperature and CO2	Abundance	Macroalgae	Turf Algae	Adult		*
Hale et al., 2010, Oikos, 120:661–74	Temperature and CO2	Abundance	Molluscs	Community	Community	*	*
Hare et al., 2007, Mar. Ecol. Prog. Ser., 352:9-16	Temperature and CO2	Abundance	Phytoplankton	Phytoplankton Assemblage	-		*
Hale et al., 2010, Oikos, 120:661–74	CO2	Biodiversity	Annelids	Community	Community	*	*
Hale et al., 2010, Oikos, 120:661–74	CO2	Biodiversity	Arthropods	Community	Community		*
Hale et al., 2010, Oikos, 120:661–74	CO2	Biodiversity	Community	Community	Community	*	*
Hale et al., 2010, Oikos, 120:661–74	CO2	Biodiversity	Molluscs	Community	Community		*
Dashfield et al., 2008, J. Exp. Mar. Biol. Ecol., 365:46-52	CO2	Biodiversity	Nematodes	Nematode community	Adult		*
Dias et al., 2010, J. Geol. Soc. London, 16:843-6	CO2	Biodiversity	Phytoplankton	Community	Community			*
Schiel et al., 2004, Ecology, 85:1833-1839	Temperature	Biodiversity	-	-				*
Hale et al., 2010, Oikos, 120:661–74	Temperature	Biodiversity	Annelids	Community	Community		*
Hale et al., 2010, Oikos, 120:661–74	Temperature	Biodiversity	Arthropods	Community	Community		*
Hale et al., 2010, Oikos, 120:661–74	Temperature	Biodiversity	Community	Community	Community		*
Hale et al., 2010, Oikos, 120:661–74	Temperature	Biodiversity	Molluscs	Community	Community		*
Hale et al., 2010, Oikos, 120:661–74	Temperature and CO2	Biodiversity	Annelids	Community	Community	*
Hale et al., 2010, Oikos, 120:661–74	Temperature and CO2	Biodiversity	Arthropods	Community	Community	*	*
Hale et al., 2010, Oikos, 120:661–74	Temperature and CO2	Biodiversity	Community	Community	Community		*
Hale et al., 2010, Oikos, 120:661–74	Temperature and CO2	Biodiversity	Molluscs	Community	Community		*
Anthony et al., 2008, Proc. Nat. Acad. Sci., 105:17442-6	CO2	Bleaching	Corals	Acropora intermedia	Adult	*	*
Anthony et al., 2008, Proc. Nat. Acad. Sci., 105:17442-6	CO2	Bleaching	Corals	Porites lobata	Adult	*	*
Anthony et al., 2008, Proc. Nat. Acad. Sci., 105:17442-6	CO2	Bleaching	Crustose Coralline Algae	Porolithon onkodes	Adult	*	*
Anthony et al., 2008, Proc. Nat. Acad. Sci., 105:17442-6	Temperature	Bleaching	Corals	Acropora intermedia	Adult		*
Anthony et al., 2008, Proc. Nat. Acad. Sci., 105:17442-6	Temperature	Bleaching	Corals	Porites lobata	Adult		*
Anthony et al., 2008, Proc. Nat. Acad. Sci., 105:17442-6	Temperature	Bleaching	Crustose Coralline Algae	Porolithon onkodes	Adult		*
Campbell et al., 2011, Global Change. Biol., 17:2958-2970	Temperature	Bleaching	Macroalgae	Delisea pulchra	Adult			*
Anthony et al., 2008, Proc. Nat. Acad. Sci., 105:17442-6	Temperature and CO2	Bleaching	Corals	Acropora intermedia	Adult	*	*
Anthony et al., 2008, Proc. Nat. Acad. Sci., 105:17442-6	Temperature and CO2	Bleaching	Corals	Porites lobata	Adult	*	*
Anthony et al., 2008, Proc. Nat. Acad. Sci., 105:17442-6	Temperature and CO2	Bleaching	Crustose Coralline Algae	Porolithon onkodes	Adult	*	*
Ries et al., 2009, Geology, 37:1131-34	CO2	Calcification	Annelids	Hydroides crucigera	Adult	*
Rodolfo Metalpa et al., 2010, Mar. Ecol., 31:447–56	CO2	Calcification	Bryozoans	Myriapora truncata	Adult			*
Yates and Halley, 2006, Biogeosciences, 3:357-69	CO2	Calcification	Corals	-				*
Schneider and Erez, 2006, Limnol. Oceanogr., 51:1284–93	CO2	Calcification	Corals	Acropora eurystoma	Adult				*
Anthony et al., 2008, Proc. Nat. Acad. Sci., 105:17442-6	CO2	Calcification	Corals	Acropora intermedia	Adult	*
Gattuso et al., 1998, Global Planet. Change, 18:37-46	CO2	Calcification	Corals	Acropora sp	Adult				*
Marubini et al., 2001, Mar. Ecol. Prog. Ser., 220:153-62	CO2	Calcification	Corals	Acropora verweyi	Adult					*
Rodolfo Metalpa et al., 2011, Nature, 1:308-312	CO2	Calcification	Corals	Balanophyllia europaea	Adult			*
Rodolfo Metalpa et al., 2011, Nature, 1:308-312	CO2	Calcification	Corals	Cladocora caespitosa	Adult	*		*
Marubini et al., 2001, Mar. Ecol. Prog. Ser., 220:153-62	CO2	Calcification	Corals	Galaxea fascicularia	Adult					*
Maestre et al., 2010, Philos. Trans. R. Soc. Lond. B, 365:2057-70	CO2	Calcification	Corals	Lophelia pertusa	Adult					*
Jokial et al., 2008, Coral Reefs, 27:473–83	CO2	Calcification	Corals	Montipora capitata	Community					*
Ries et al., 2009, Geology, 37:1131-34	CO2	Calcification	Corals	Oculina arbuscula	Adult	*
Ries et al., 2010, Coral Reefs, 29:661–67	CO2	Calcification	Corals	Oculina arbuscula	Adult	*
Fine and Tchernov, 2007, Science, 315:1811	CO2	Calcification	Corals	Oculina patagonica	Adult	*			*
Marubini et al., 2001, Mar. Ecol. Prog. Ser., 220:153-62	CO2	Calcification	Corals	Pavona cactus	Adult					*
Martin et al., 2011, J. Exp. Biol., 214:1357-68	CO2	Calcification	Corals	Porites compressa	Adult	*				*
Marubini and Atkinson, 1999, Mar. Ecol. Prog. Ser., 188:117-21	CO2	Calcification	Corals	Porites compressa	Adult					*
Langdon and Atkinson, 2005, J. Geophys. Res., 110:C09S07	CO2	Calcification	Corals	Porites compressa, Montipora verucosa	Adult					*
Anthony et al., 2008, Proc. Nat. Acad. Sci., 105:17442-6	CO2	Calcification	Corals	Porites lobata	Adult	*
Reynaud et al., 2003, Global Change. Biol., 9:1660–8	CO2	Calcification	Corals	Stylophora pistillata	Adult				*
Marubini et al., 2001, Mar. Ecol. Prog. Ser., 220:153-62	CO2	Calcification	Corals	Turbinaria reniformis	Adult					*
Ries et al., 2009, Geology, 37:1131-34	CO2	Calcification	Crustaceans	Callinectes sapidus	Adult	*
Ries et al., 2009, Geology, 37:1131-34	CO2	Calcification	Crustaceans	Homarus americanus	Adult	*
Walther et al., 2011, Mar. Biol., 158:2043-53	CO2	Calcification	Crustaceans	Hyas araneus	Larvae	*
Ries et al., 2009, Geology, 37:1131-34	CO2	Calcification	Crustaceans	Penaeus plebejus	Adult	*
Findlay et al., 2010, Estuar. Coast. Shelf. S., 86:675–82	CO2	Calcification	Crustaceans	Semibalanus balanoides	Juvenile	*
Ries et al., 2009, Geology, 37:1131-34	CO2	Calcification	Crustose Coralline Algae	Halimeda incrassata	Adult	*
Martin and Gattuso, 2009, Global Change. Biol., 15:2089-100	CO2	Calcification	Crustose Coralline Algae	Lithophyllum cabiochae	Adult				*
Ries et al., 2009, Geology, 37:1131-34	CO2	Calcification	Crustose Coralline Algae	Neogoniolithon sp.	Adult	*
Anthony et al., 2008, Proc. Nat. Acad. Sci., 105:17442-6	CO2	Calcification	Crustose Coralline Algae	Porolithon onkodes	Adult	*
Wood et al., 2008, Proc. Roy. Soc. Lond. B, 275:1767-73	CO2	Calcification	Echinoderms	Amphiura filiformis	Adult	*
Ries et al., 2009, Geology, 37:1131-34	CO2	Calcification	Echinoderms	Arbacia punctulata	Adult	*
Ries et al., 2009, Geology, 37:1131-34	CO2	Calcification	Echinoderms	Eucidaris tribuloides	Adult	*
Ries et al., 2009, Geology, 37:1131-34	CO2	Calcification	Molluscs	Argopecten irradians	Adult	*
Gazaeu et al., 2007, Geophys. Res. Lett., 34:L07603	CO2	Calcification	Molluscs	Crassostrea gigas	Adult				*
Kurihara et al., 2007, Aquat. Biol., 1:91-8	CO2	Calcification	Molluscs	Crassostrea gigas	Adult	*
Waldbusser et al., 2011, Estuar. Coast., 34:221–3	CO2	Calcification	Molluscs	Crassostrea gigas	Larvae	*
Ries et al., 2009, Geology, 37:1131-34	CO2	Calcification	Molluscs	Crassostrea virginica	Adult	*
Ries et al., 2009, Geology, 37:1131-34	CO2	Calcification	Molluscs	Crepidula fornicata	Adult	*
Ries et al., 2009, Geology, 37:1131-34	CO2	Calcification	Molluscs	Littorina littorea	Adult	*
Ries et al., 2009, Geology, 37:1131-34	CO2	Calcification	Molluscs	Mercenaria mercenaria	Adult	*
Ries et al., 2009, Geology, 37:1131-34	CO2	Calcification	Molluscs	Mya arenaria	Adult	*
Gazaeu et al., 2007, Geophys. Res. Lett., 34:L07603	CO2	Calcification	Molluscs	Mytilus edulis	Adult				*
Ries et al., 2009, Geology, 37:1131-34	CO2	Calcification	Molluscs	Mytilus edulis	Adult	*
Rodolfo Metalpa et al., 2011, Nature, 1:308-312	CO2	Calcification	Molluscs	Patella caerulea	Adult	*		*
Ries et al., 2009, Geology, 37:1131-34	CO2	Calcification	Molluscs	Strombus alatus	Adult	*
Ries et al., 2009, Geology, 37:1131-34	CO2	Calcification	Molluscs	Urosalpinx cinerea	Adult	*
Dissard et al., 2010, Biogeosciences, 7:81-93	CO2	Calcification	Phytoplankton	Ammonia tepida	Culture	*			*
Langer et al., 2006, Geochem. Geophys. Geosyst., 7:Q09006	CO2	Calcification	Phytoplankton	Calcidiscus leptoporus	Culture					*
Langer et al., 2006, Geochem. Geophys. Geosyst., 7:Q09006	CO2	Calcification	Phytoplankton	Coccolithus pelagicus	Culture					*
Shi et al., 2009, Biogeosciences, 6:1199-1207	CO2	Calcification	Phytoplankton	Emiliania huxleyi	Culture					*
Zimmerman et al., 1997, Plant Physiol., 115:599-607	CO2	Calcification	Phytoplankton	Emiliania huxleyi	Culture					*
Zondervan et al., 2002, Global Biogeochem. Cycles, 15:507-16	CO2	Calcification	Phytoplankton	Emiliania huxleyi	Culture					*
Zimmerman et al., 1997, Plant Physiol., 115:599-607	CO2	Calcification	Phytoplankton	Gephyrocapsa oceanica	Culture					*
Rodolfo Metalpa et al., 2011, Nature, 1:308-312	Temperature	Calcification	Corals	Balanophyllia europaea	Adult			*
Torrents et al., 2007, J. Exp. Mar. Biol. Ecol., 357:7-19	Temperature	Calcification	Corals	Corallium rubrum	Adult	*
Reynaud et al., 2003, Global Change. Biol., 9:1660–8	Temperature	Calcification	Corals	Stylophora pistillata	Adult				*
Walther et al., 2011, Mar. Biol., 158:2043-53	Temperature	Calcification	Crustaceans	Hyas araneus	Larvae	*
Martin and Gattuso, 2009, Global Change. Biol., 15:2089-100	Temperature	Calcification	Crustose Coralline Algae	Lithophyllum cabiochae	Adult				*
Dissard et al., 2010, Biogeosciences, 7:81-93	Temperature	Calcification	Phytoplankton	Ammonia tepida	Culture				*
Anthony et al., 2008, Proc. Nat. Acad. Sci., 105:17442-6	Temperature and CO2	Calcification	Corals	Acropora intermedia	Adult	*
Rodolfo Metalpa et al., 2011, Nature, 1:308-312	Temperature and CO2	Calcification	Corals	Balanophyllia europaea	Adult			*
Rodolfo Metalpa et al., 2010, Biogeosciences, 7:289-300	Temperature and CO2	Calcification	Corals	Cladocora caespitosa	Adult	*					0
Anthony et al., 2008, Proc. Nat. Acad. Sci., 105:17442-6	Temperature and CO2	Calcification	Corals	Porites lobata	Adult	*
Reynaud et al., 2003, Global Change. Biol., 9:1660–8	Temperature and CO2	Calcification	Corals	Stylophora pistillata	Adult				*
Walther et al., 2011, Mar. Biol., 158:2043-53	Temperature and CO2	Calcification	Crustaceans	Hyas araneus	Larvae	*
Findlay et al., 2010, Estuar. Coast. Shelf. S., 86:675–82	Temperature and CO2	Calcification	Crustaceans	Semibalanus balanoides	Juvenile	*
Martin and Gattuso, 2009, Global Change. Biol., 15:2089-100	Temperature and CO2	Calcification	Crustose Coralline Algae	Lithophyllum cabiochae	Adult				*
Anthony et al., 2008, Proc. Nat. Acad. Sci., 105:17442-6	Temperature and CO2	Calcification	Crustose Coralline Algae	Porolithon onkodes	Adult	*
Dissard et al., 2010, Biogeosciences, 7:81-93	Temperature and CO2	Calcification	Phytoplankton	Ammonia tepida	Culture	*			*
Egilsdottir et al., 2009, Mar. Pollut. Bull., 58:1187-91	CO2	Development	Crustaceans	Echinogammarus marinus	Embryos	*	*
Walther et al., 2010, Mar. Ecol. Prog. Ser., 417:159-70	CO2	Development	Crustaceans	Hyas araneus	Larvae		*
Findlay et al., 2009, Mar. Ecol. Prog. Ser., 389:193-202	CO2	Development	Crustaceans	Semibalanus balanoides	Embryos		*
Catarino et al., 2011, Polar Biol., 35:455-461	CO2	Development	Echinoderms	Arbacia dufresnei	Larvae		*
Ellis et al., 2009, Aquat. Biol., 5:41–8	CO2	Development	Molluscs	Littorina obtusata	Embryos		*
Walther et al., 2010, Mar. Ecol. Prog. Ser., 417:159-70	Temperature	Development	Crustaceans	Hyas araneus	Larvae	*	*
Gutow and Franke, 2001, J. Sea Res., 45:37-44	Temperature	Development	Crustaceans	Idotea metallica	Adult		*
Walther et al., 2010, Mar. Ecol. Prog. Ser., 417:159-70	Temperature and CO2	Development	Crustaceans	Hyas araneus	Larvae	*
Kurihara et al., 2008, J. Exp. Mar. Biol. Ecol., 367:41-46	CO2	Feeding	Crustaceans	Palaemon pacificus	Adult	*
Gooding et al., 2009, Proc. Nat. Acad. Sci., 106:9316-21	CO2	Feeding	Echinoderms	Pisaster ochraceus	Juvenile		*
Cripps et al., 2011, Plos One, 6:e22736	CO2	Feeding	Fishes	Pseudochromis fuscus	Adult		*
Ferrari et al., 2011, Ecol. Lett., 14:1143-1148	CO2	Feeding	Fishes	Pseudochromis fuscus	Adult		*
Harris et al., 1999, J. Shellfish Res., 18:611-9	CO2	Feeding	Molluscs	Haliotis laevigata	Juvenile	*				*
Harris et al., 1999, J. Shellfish Res., 18:611-9	CO2	Feeding	Molluscs	Haliotis rubra	Juvenile	*				*
Fernandez et al., 2011, Mar. Ecol. Prog. Ser., 433:97-105	CO2	Feeding	Molluscs	Ruditapes decussatus	Juvenile		*
Sanford, 2002, J. Exp. Mar. Biol. Ecol., 273:199-218	Temperature	Feeding	Echinoderms	Pisaster ochraceus							Upwelling
Gooding et al., 2009, Proc. Nat. Acad. Sci., 106:9316-21	Temperature	Feeding	Echinoderms	Pisaster ochraceus	Juvenile		*
Gooding et al., 2009, Proc. Nat. Acad. Sci., 106:9316-21	Temperature and CO2	Feeding	Echinoderms	Pisaster ochraceus	Juvenile		*
Thistle et al., 2007, Mar. Ecol. Prog. Ser., 340:9-16	CO2	Fitness	0	0				*
Batten and Bamber, 1996, Mar. Pollut. Bull., 32:283-287	CO2	Fitness	Annelids	Nereis virens	Adult	*
Batten and Bamber, 1996, Mar. Pollut. Bull., 32:283-287	CO2	Fitness	Annelids	Nereis virens	Juvenile	*
De la Haye et al., 2011, Anim. Behav., 82:495-501	CO2	Fitness	Crustaceans	Pagurus bernhardus	Adult	*			*
Doo et al., 2011, Ices. J. Mar. Sci., doi:10.1093/icesjms/fsr123	CO2	Fitness	Echinoderms	Centrostephanus rodgersii	Larvae		*
Doo et al., 2011, Ices. J. Mar. Sci., doi:10.1093/icesjms/fsr123	CO2	Fitness	Echinoderms	Centrostephanus rodgersii	Larvae		*
Chan et al., 2011, J. Exp. Biol., 214:3857-3867	CO2	Fitness	Echinoderms	Dendraster excentricus	Larvae		*
Wood et al., 2011, Polar Biol., 34:1033-44	CO2	Fitness	Echinoderms	Ophiocten sericeum	Adult	*	*
Christensen et al., 2011, J. Exp. Mar. Biol. Ecol., 403:31-8	CO2	Fitness	Echinoderms	Ophionereis schayeri	Adult		*
Munday et al., 2009, Proc. Roy. Soc. Lond. B, 276:3275-83	CO2	Fitness	Fishes	Ostorhinchus cyanosoma	Adult		*
Munday et al., 2009, Proc. Roy. Soc. Lond. B, 276:3275-83	CO2	Fitness	Fishes	Ostorhinchus doederleini	Adult		*
Cripps et al., 2011, Plos One, 6:e22736	CO2	Fitness	Fishes	Pseudochromis fuscus	Adult		*
Collins et al., 2006, Plant Cell. Environ., 29:1812-1819	CO2	Fitness	Microalgae	Chlamydomonas reinhardtii	-		*
Hammer et al., 2011, Mar. Env. Res., 72:135-42	CO2	Fitness	Molluscs	Acesta excavata	Adult	*
Beniash et al., 2010, Mar. Ecol. Prog. Ser., 419:95–108	CO2	Fitness	Molluscs	Crassostrea gigas	Adult	*
Beniash et al., 2010, Mar. Ecol. Prog. Ser., 419:95–108	CO2	Fitness	Molluscs	Crassostrea gigas	Juvenile	*
Crim et al., 2011, J. Exp. Mar. Biol. Ecol., 400:272-7	CO2	Fitness	Molluscs	Haliotis kamtschatkana	Larvae		*
Harris et al., 1999, J. Shellfish Res., 18:611-9	CO2	Fitness	Molluscs	Haliotis laevigata	Juvenile	*				*
Lischka et al., 2011, Biogeosciences, 8:919-32	CO2	Fitness	Molluscs	Limacina helicina	Juvenile		*
Bibby et al., 2007, Biol. Lett., 3:699-701	CO2	Fitness	Molluscs	Littorina littorea	Adult	*
Fernandez et al., 2011, Mar. Ecol. Prog. Ser., 433:97-105	CO2	Fitness	Molluscs	Ruditapes decussatus	Juvenile		*
Schroer et al., 2009, J. Exp. Mar. Biol. Ecol., 372:22-30	Temperature	Fitness	-	-			*
Stillman, 2003, Science, 301:65	Temperature	Fitness	-	-			*
O'Connor, 2009, Ecology, 90:388-98	Temperature	Fitness	Crustaceans	Ampithoe longimana	Adult		*
Isla et al., 2008, Global Change. Biol., 14:895-906	Temperature	Fitness	Crustaceans	Pseudocalanus sp.	Adult		*
Wood et al., 2011, Polar Biol., 34:1033-44	Temperature	Fitness	Echinoderms	Ophiocten sericeum	Adult		*
Christensen et al., 2011, J. Exp. Mar. Biol. Ecol., 403:31-8	Temperature	Fitness	Echinoderms	Ophionereis schayeri	Adult	*	*
Munday et al., 2009, Proc. Roy. Soc. Lond. B, 276:3275-83	Temperature	Fitness	Fishes	Ostorhinchus cyanosoma	Adult		*
Munday et al., 2009, Proc. Roy. Soc. Lond. B, 276:3275-83	Temperature	Fitness	Fishes	Ostorhinchus doederleini	Adult		*
Przeslawski et al., 2005, Global Change. Biol., 11:515-522	Temperature	Fitness	Molluscs	Bembicium nanum	Embryos		*
Przeslawski et al., 2005, Global Change. Biol., 11:515-522	Temperature	Fitness	Molluscs	Dolabrifera brazieri	Embryos		*
Lischka et al., 2011, Biogeosciences, 8:919-32	Temperature	Fitness	Molluscs	Limacina helicina	Juvenile		*
Przeslawski et al., 2005, Global Change. Biol., 11:515-522	Temperature	Fitness	Molluscs	Siphonaria denticulata	Embryos		*
Schmidt et al., 2011, Limnol. Oceanogr., 56:1587-1602	Temperature	Fitness	Phytoplankton	Amphistegina radiata	Adult	*	*
Schmidt et al., 2011, Limnol. Oceanogr., 56:1587-1602	Temperature	Fitness	Phytoplankton	Heterostegina depressa	Adult	*	*
Wood et al., 2011, Polar Biol., 34:1033-44	Temperature and CO2	Fitness	Echinoderms	Ophiocten sericeum	Adult	*	*
Christensen et al., 2011, J. Exp. Mar. Biol. Ecol., 403:31-8	Temperature and CO2	Fitness	Echinoderms	Ophionereis schayeri	Adult		*
Munday et al., 2009, Proc. Roy. Soc. Lond. B, 276:3275-83	Temperature and CO2	Fitness	Fishes	Ostorhinchus cyanosoma	Adult		0				Upper Thermal Limit
Munday et al., 2009, Proc. Roy. Soc. Lond. B, 276:3275-83	Temperature and CO2	Fitness	Fishes	Ostorhinchus doederleini	Adult		*
Lischka et al., 2011, Biogeosciences, 8:919-32	Temperature and CO2	Fitness	Molluscs	Limacina helicina	Juvenile		*
Batten and Bamber, 1996, Mar. Pollut. Bull., 32:283-287	CO2	Growth	Annelids	Nereis virens	Adult	*
Batten and Bamber, 1996, Mar. Pollut. Bull., 32:283-287	CO2	Growth	Annelids	Nereis virens	Juvenile	*
Pistevos et al., 2011, Oikos, 120:675–89	CO2	Growth	Bryozoans	Celleporella hyalina	Larvae	*
Renegar and Riegl, 2005, Mar. Ecol. Prog. Ser., 293:69-76	CO2	Growth	Corals	Acropora cervicornis	Adult					*
Suwa et al., 2010, Fisheries Sci., 76:93–9	CO2	Growth	Corals	Acropora digitifera	Larvae	*
Diaz-Pulido et al., 2011, Ecol. Lett., 14:156-62	CO2	Growth	Corals	Acropora intermedia	Adult						Publication Bias
Rodolfo Metalpa et al., 2011, Nature, 1:308-312	CO2	Growth	Corals	Cladocora caespitosa	Adult			*
Cohen et al., 2009, Geochem. Geophys. Geosyst., 10:Q07005	CO2	Growth	Corals	Favia fragum	Juvenile					*
Jokial et al., 2008, Coral Reefs, 27:473–83	CO2	Growth	Corals	Montipora capitata	Community					*
Jokial et al., 2008, Coral Reefs, 27:473–83	CO2	Growth	Corals	Pocillopora damicornis	Juvenile					*
Albright et al., 2008, Coral Reefs, 27:485–490	CO2	Growth	Corals	Porites astreoides	Larvae					*
McCoy et al., 2011, Biogeosciences, 8:2567-79	CO2	Growth	Crustaceans	Amphibalanus amphitrite	Juvenile	*
McCoy et al., 2011, Biogeosciences, 8:2567-79	CO2	Growth	Crustaceans	Amphibalanus amphitrite	Larvae	*
Jokial et al., 2008, Coral Reefs, 27:473–83	CO2	Growth	Crustaceans	Balanus sp.	Community					*
Walther et al., 2010, Mar. Ecol. Prog. Ser., 417:159-70	CO2	Growth	Crustaceans	Hyas araneus	Larvae	*
Kurihara et al., 2008, J. Exp. Mar. Biol. Ecol., 367:41-46	CO2	Growth	Crustaceans	Palaemon pacificus	Adult	*
Findlay et al., 2010, Estuar. Coast. Shelf. S., 86:675–82	CO2	Growth	Crustaceans	Semibalanus balanoides	Juvenile	*
Jokial et al., 2008, Coral Reefs, 27:473–83	CO2	Growth	Crustose Coralline Algae	Lithophyllum, pallescens, Hydrolithon sp., Porolithon sp.	Community					*
Kuffner et al., 2008, Nature Geosci., 1:114-117	CO2	Growth	Crustose Coralline Algae	Porolithon gardineri	Community					*
Wood et al., 2008, Proc. Roy. Soc. Lond. B, 275:1767-73	CO2	Growth	Echinoderms	Amphiura filiformis	Adult	*
Catarino et al., 2011, Polar Biol., 35:455-461	CO2	Growth	Echinoderms	Arbacia dufresnei	Larvae	*
Wood et al., 2011, Polar Biol., 34:1033-44	CO2	Growth	Echinoderms	Ophiocten sericeum	Adult	*
Franke and Clemmesen, 2011, Biogeosciences Discuss., 8:7097-126	CO2	Growth	Fishes	Clupea harengus	Embryos	*
Israel and Hophy, 2002, Global Change. Biol., 8:831-40	CO2	Growth	Macroalgae	Enteromorpha linza	Adult	*
Israel and Hophy, 2002, Global Change. Biol., 8:831-40	CO2	Growth	Macroalgae	Hypnea cornuta	Adult	*		*
Israel and Hophy, 2002, Global Change. Biol., 8:831-40	CO2	Growth	Macroalgae	Hypnea musciformis	Adult	*
Kubler et al., 1999, Plant Cell. Environ., 22:1303–10	CO2	Growth	Macroalgae	Lomentaria articulata	Adult	*
Suzuki et al., 1995, Sediment Geol., 99:259-80	CO2	Growth	Macroalgae	Nereocystis luetkeana	Juvenile	*
Kuffner et al., 2008, Nature Geosci., 1:114-117	CO2	Growth	Macroalgae	Non-calcifying algae	Community					*
Israel and Hophy, 2002, Global Change. Biol., 8:831-40	CO2	Growth	Macroalgae	Padina pavonia	Adult	*
Israel and Hophy, 2002, Global Change. Biol., 8:831-40	CO2	Growth	Macroalgae	Porphyra sp.	Adult	*
Israel and Hophy, 2002, Global Change. Biol., 8:831-40	CO2	Growth	Macroalgae	Pterocladia cappillacea	Adult	*		*
Swanson and Fox, 2007, Global Change. Biol., 13:1698-709	CO2	Growth	Macroalgae	Saccharina latissima	Juvenile	*
Israel and Hophy, 2002, Global Change. Biol., 8:831-40	CO2	Growth	Macroalgae	Sargassum vulgare	Adult	*
Israel and Hophy, 2002, Global Change. Biol., 8:831-40	CO2	Growth	Macroalgae	Ulva sp.	Adult	*
Talmage and Gobler, 2011, Plos One, 6:e26941	CO2	Growth	Molluscs	Argopecten irradians	Juvenile	*
Talmage and Gobler, 2009, Limnol. Oceanogr., 54:2072–80	CO2	Growth	Molluscs	Argopecten irradians	Larvae	*
Comeau et al., 2010, Mar. Biol., 157:2341-5	CO2	Growth	Molluscs	Cavolinia inflexa	Larvae	*
Kurihara et al., 2007, Aquat. Biol., 1:91-8	CO2	Growth	Molluscs	Crassostrea gigas	Adult	*
Gazeau et al., 2011, Plos One, 6:e23010	CO2	Growth	Molluscs	Crassostrea gigas	Embryos	*
Beniash et al., 2010, Mar. Ecol. Prog. Ser., 419:95–108	CO2	Growth	Molluscs	Crassostrea gigas	Juvenile	*
Talmage and Gobler, 2011, Plos One, 6:e26941	CO2	Growth	Molluscs	Crassostrea virginica	Juvenile	*
Talmage and Gobler, 2009, Limnol. Oceanogr., 54:2072–80	CO2	Growth	Molluscs	Crassostrea virginica	Larvae	*
Harris et al., 1999, J. Shellfish Res., 18:611-9	CO2	Growth	Molluscs	Haliotis laevigata	Juvenile	*				*
Harris et al., 1999, J. Shellfish Res., 18:611-9	CO2	Growth	Molluscs	Haliotis rubra	Juvenile	*				*
Bibby et al., 2007, Biol. Lett., 3:699-701	CO2	Growth	Molluscs	Littorina littorea	Adult	*
Talmage and Gobler, 2011, Plos One, 6:e26941	CO2	Growth	Molluscs	Mercenaria mercenaria	Juvenile	*
Talmage and Gobler, 2009, Limnol. Oceanogr., 54:2072–80	CO2	Growth	Molluscs	Mercenaria mercenaria	Larvae	*
Melzner et al., 2011, Plos One, 6:e24223	CO2	Growth	Molluscs	Mytilis edulis	Adult	*
Berge et al., 2006, Chemosphere, 62:681-687	CO2	Growth	Molluscs	Mytilus edulis	Adult	*			*
Thomsen and Melzner, 2010, Mar. Biol., 157:2667–76	CO2	Growth	Molluscs	Mytilus edulis	Adult	*
Kurihara et al., 2008, Aquat. Biol., 4:225-233	CO2	Growth	Molluscs	Mytilus galloprovencialis	Embryos	*
Metzger et al., 2007, J. Therm. Biol., 32:144-51	CO2	Growth	Molluscs	Mytilus galloprovincialis	Juvenile	*
Parker et al., 2009, Global Change. Biol., 15:2123–36	CO2	Growth	Molluscs	Saccostrea glomerata	Larvae					*
Iglesias-Rodriguez et al., 2008, 320, 336-40	CO2	Growth	Phytoplankton	Emiliania huxleyi	Culture						Publication Bias
Iglesias-Rodriguez et al., 2008, 320, 336-40	CO2	Growth	Phytoplankton	Emiliania huxleyi	Culture						Publication Bias
Barcelos e Ramos et al., 2010, Biogeosciences, 7:177-86	CO2	Growth	Phytoplankton	Emiliania huxleyi	Culture				*
Iglesias-Rodriguez et al., 2008, 320, 336-40	CO2	Growth	Phytoplankton	Emiliania huxleyi	Culture						Publication Bias
Langer et al., 2009, 6, 2637-2646	CO2	Growth	Phytoplankton	Emiliania huxleyi	Culture				*
Roleda et al., 2012, Global Change. Biol.	CO2	Growth	Phytoplankton	Emiliania huxleyi	Culture					*
Shi et al., 2009, Biogeosciences, 6:1199-1207	CO2	Growth	Phytoplankton	Emiliania huxleyi	Culture					*
Zimmerman et al., 1997, Plant Physiol., 115:599-607	CO2	Growth	Phytoplankton	Emiliania huxleyi	Culture					*
Zondervan et al., 2002, Global Biogeochem. Cycles, 15:507-16	CO2	Growth	Phytoplankton	Emiliania huxleyi	Culture					*
Zimmerman et al., 1997, Plant Physiol., 115:599-607	CO2	Growth	Phytoplankton	Gephyrocapsa oceanica	Culture					*
Fu et al., 2008, Harmful Algae, 7:76-90	CO2	Growth	Phytoplankton	Heterosigma akashiwo	Culture						Forced Predation
Kuroyanagi et al., 2009, Mar. Micropaleontol., 73:190-195	CO2	Growth	Phytoplankton	Marginopora kudakajimensis	Culture					*
Fu et al., 2008, Harmful Algae, 7:76-90	CO2	Growth	Phytoplankton	Prorocentrum minimum	Culture						Forced Predation
Zimmerman et al., 1997, Plant Physiol., 115:599-607	CO2	Growth	Seagrass	Zostera marina	Adult	*
Pistevos et al., 2011, Oikos, 120:675–89	Temperature	Growth	Bryozoans	Celleporella hyalina	Larvae	*
Walther et al., 2010, Mar. Ecol. Prog. Ser., 417:159-70	Temperature	Growth	Crustaceans	Hyas araneus	Larvae	*
Imsland et al., 2007, J. Fish Biol., 71:1371-1382	Temperature	Growth	Fishes	Gadus Morhua	Adult	*
Imsland et al., 2007, J. Fish Biol., 71:1371-1382	Temperature	Growth	Fishes	Gadus Morhua	Juvenile	*
Parker et al., 2010, Mar. Biol., 157:2435-52	Temperature	Growth	Molluscs	Crassostrea gigas	Larvae	*
Vilchis et al., 2005, 15, 469-480	Temperature	Growth	Molluscs	Haliotis rufescens	Adult						Publication Bias
Petes et al., 2007, J. Exp. Mar. Biol. Ecol., 351:83-91	Temperature	Growth	Molluscs	Mytilus galloprovincialis	Adult			*
Sanford, 2002, J. Exp. Mar. Biol. Ecol., 273:199-218	Temperature	Growth	Molluscs	Nucella canaliculata							Upwelling
Petes et al., 2007, J. Exp. Mar. Biol. Ecol., 351:83-91	Temperature	Growth	Molluscs	Perna canaliculus	Adult			*
Parker et al., 2009, Global Change. Biol., 15:2123–36	Temperature	Growth	Molluscs	Saccostrea glomerata	Larvae	*				*
Parker et al., 2010, Mar. Biol., 157:2435-52	Temperature	Growth	Molluscs	Saccostrea glomerata	Larvae	*
Spielmeyer and Pohnert, 2011, Mar. Env. Res., 73:62-69	Temperature	Growth	Phytoplankton	Emiliania huxleyi	Culture	*
Spielmeyer and Pohnert, 2011, Mar. Env. Res., 73:62-69	Temperature	Growth	Phytoplankton	Phaeodactylum tricornutum	Culture	*
Spielmeyer and Pohnert, 2011, Mar. Env. Res., 73:62-69	Temperature	Growth	Phytoplankton	Thalassiosira pseudonana	Culture	*
Koch et al., 2007, J. Exp. Mar. Biol. Ecol., 341:91-101	Temperature	Growth	Seagrass	Thalassia testudinum	Adult	*
Epelbaum et al., 2009, J. Exp. Mar. Biol. Ecol., 369:43-52	Temperature	Growth	Tunicates	Botryllis schlosseri	Juvenile	*
Epelbaum et al., 2009, J. Exp. Mar. Biol. Ecol., 369:43-52	Temperature	Growth	Tunicates	Botrylloides violaceus	Juvenile	*
Pistevos et al., 2011, Oikos, 120:675–89	Temperature and CO2	Growth	Bryozoans	Celleporella hyalina	Larvae	*
Walther et al., 2010, Mar. Ecol. Prog. Ser., 417:159-70	Temperature and CO2	Growth	Crustaceans	Hyas araneus	Larvae	*
Findlay et al., 2010, Estuar. Coast. Shelf. S., 86:675–82	Temperature and CO2	Growth	Crustaceans	Semibalanus balanoides	Juvenile	*
Wood et al., 2011, Polar Biol., 34:1033-44	Temperature and CO2	Growth	Echinoderms	Ophiocten sericeum	Adult	*
Talmage and Gobler, 2011, Plos One, 6:e26941	Temperature and CO2	Growth	Molluscs	Argopecten irradians	Juvenile	*
Parker et al., 2010, Mar. Biol., 157:2435-52	Temperature and CO2	Growth	Molluscs	Crassostrea gigas	Larvae	*
Talmage and Gobler, 2011, Plos One, 6:e26941	Temperature and CO2	Growth	Molluscs	Crassostrea virginica	Juvenile	*
Talmage and Gobler, 2011, Plos One, 6:e26941	Temperature and CO2	Growth	Molluscs	Mercenaria mercenaria	Juvenile	*
Parker et al., 2009, Global Change. Biol., 15:2123–36	Temperature and CO2	Growth	Molluscs	Saccostrea glomerata	Larvae	*				*
Parker et al., 2010, Mar. Biol., 157:2435-52	Temperature and CO2	Growth	Molluscs	Saccostrea glomerata	Larvae	*
Spielmeyer and Pohnert, 2011, Mar. Env. Res., 73:62-69	Temperature and CO2	Growth	Phytoplankton	Emiliania huxleyi	Culture	*
Spielmeyer and Pohnert, 2011, Mar. Env. Res., 73:62-69	Temperature and CO2	Growth	Phytoplankton	Phaeodactylum tricornutum	Culture	*
Spielmeyer and Pohnert, 2011, Mar. Env. Res., 73:62-69	Temperature and CO2	Growth	Phytoplankton	Thalassiosira pseudonana	Culture	*
Cripps et al., 2011, Plos One, 6:e22736	CO2	Interaction Strength	Fishes	Pseudochromis fuscus	Adult		*
Ferrari et al., 2011, Ecol. Lett., 14:1143-1148	CO2	Interaction Strength	Fishes	Pseudochromis fuscus	Adult		*
O'Connor, 2009, Ecology, 90:388-98	Temperature	Interaction Strength	Crustaceans	Ampithoe longimana	Adult		*
Hutchins et al., 2007, 52, 1293-1304	CO2	Photosynthesis	Bacteria	Trichodesmium spp.	Culture				*
Schneider and Erez, 2006, Limnol. Oceanogr., 51:1284–93	CO2	Photosynthesis	Corals	Acropora eurystoma	Adult				*
Anthony et al., 2008, Proc. Nat. Acad. Sci., 105:17442-6	CO2	Photosynthesis	Corals	Acropora intermedia	Adult	*
Chauvin et al., 2011, Coral Reefs, 30:911-923	CO2	Photosynthesis	Corals	Acropora muricata	Adult			*
Langdon and Atkinson, 2005, J. Geophys. Res., 110:C09S07	CO2	Photosynthesis	Corals	Porites compressa, Montipora verucosa	Adult					*
Anthony et al., 2008, Proc. Nat. Acad. Sci., 105:17442-6	CO2	Photosynthesis	Corals	Porites lobata	Adult	*
Reynaud et al., 2003, Global Change. Biol., 9:1660–8	CO2	Photosynthesis	Corals	Stylophora pistillata	Adult				*
Gao and Zheng, 2010, 16, 2388-98	CO2	Photosynthesis	Crustose Coralline Algae	Corallina sessilis	Adult				*
Anthony et al., 2008, Proc. Nat. Acad. Sci., 105:17442-6	CO2	Photosynthesis	Crustose Coralline Algae	Porolithon onkodes	Adult	*
Langer et al., 2006, Geochem. Geophys. Geosyst., 7:Q09006	CO2	Photosynthesis	Phytoplankton	Calcidiscus leptoporus	Culture					*
Langer et al., 2006, Geochem. Geophys. Geosyst., 7:Q09006	CO2	Photosynthesis	Phytoplankton	Coccolithus pelagicus	Culture					*
Barcelos e Ramos et al., 2010, Biogeosciences, 7:177-86	CO2	Photosynthesis	Phytoplankton	Emiliania huxleyi	Culture				*
Shi et al., 2009, Biogeosciences, 6:1199-1207	CO2	Photosynthesis	Phytoplankton	Emiliania huxleyi	Culture					*
Burkhardt et al., 2001, Limnol. Oceanogr., 46:1378-1391	CO2	Photosynthesis	Phytoplankton	Phaeodactylum tricornutum	Culture	*			*
Hare et al., 2007, Mar. Ecol. Prog. Ser., 352:9-16	CO2	Photosynthesis	Phytoplankton	Phytoplankton Assemblage	-				*
Burkhardt et al., 2001, Limnol. Oceanogr., 46:1378-1391	CO2	Photosynthesis	Phytoplankton	Thalassiosira weissflogii	Culture	*			*
Thom, 1996, Water Air Soil Poll., 88:383-91	CO2	Photosynthesis	Seagrass	Nereocystis luetkeana	Adult	*
Thom, 1996, Water Air Soil Poll., 88:383-91	CO2	Photosynthesis	Seagrass	Zostera marina	Adult	*
Zimmerman et al., 1997, Plant Physiol., 115:599-607	CO2	Photosynthesis	Seagrass	Zostera marina	Adult	*
Reynaud et al., 2003, Global Change. Biol., 9:1660–8	Temperature	Photosynthesis	Corals	Stylophora pistillata	Adult				*
Faxneld et al., 2010, Estuar. Coast. Shelf. S., 88:482-7	Temperature	Photosynthesis	Corals	Turbinaria mesenterina	Adult	*
Fredersdorf et al., 2009, Oecologia, 160:483-492	Temperature	Photosynthesis	Macroalgae	Alaria esculenta	Juvenile	*
Schmidt et al., 2011, Limnol. Oceanogr., 56:1587-1602	Temperature	Photosynthesis	Phytoplankton	Amphistegina radiata	Adult	*
Schmidt et al., 2011, Limnol. Oceanogr., 56:1587-1602	Temperature	Photosynthesis	Phytoplankton	Calcarina hispida	Adult	*
Schmidt et al., 2011, Limnol. Oceanogr., 56:1587-1602	Temperature	Photosynthesis	Phytoplankton	Heterostegina depressa	Adult	*
Hare et al., 2007, Mar. Ecol. Prog. Ser., 352:9-16	Temperature	Photosynthesis	Phytoplankton	Phytoplankton Assemblage	-				*
Koch et al., 2007, J. Exp. Mar. Biol. Ecol., 341:91-101	Temperature	Photosynthesis	Seagrass	Halodule wrightii	Adult	*
Koch et al., 2007, J. Exp. Mar. Biol. Ecol., 341:91-101	Temperature	Photosynthesis	Seagrass	Thalassia testudinum	Adult	*
Anthony et al., 2008, Proc. Nat. Acad. Sci., 105:17442-6	Temperature and CO2	Photosynthesis	Corals	Acropora intermedia	Adult	*
Anthony et al., 2008, Proc. Nat. Acad. Sci., 105:17442-6	Temperature and CO2	Photosynthesis	Corals	Porites lobata	Adult	*
Reynaud et al., 2003, Global Change. Biol., 9:1660–8	Temperature and CO2	Photosynthesis	Corals	Stylophora pistillata	Adult				*
Anthony et al., 2008, Proc. Nat. Acad. Sci., 105:17442-6	Temperature and CO2	Photosynthesis	Crustose Coralline Algae	Porolithon onkodes	Adult	*
Hare et al., 2007, Mar. Ecol. Prog. Ser., 352:9-16	Temperature and CO2	Photosynthesis	Phytoplankton	Phytoplankton Assemblage	-				*
Pistevos et al., 2011, Oikos, 120:675–89	CO2	Reproduction	Bryozoans	Celleporella hyalina	Adult	*
Jokial et al., 2008, Coral Reefs, 27:473–83	CO2	Reproduction	Corals	Montipora capitata	Community					*
Jokial et al., 2008, Coral Reefs, 27:473–83	CO2	Reproduction	Corals	Pocillopora damicornis	Adult					*
McCoy et al., 2011, Biogeosciences, 8:2567-79	CO2	Reproduction	Crustaceans	Amphibalanus amphitrite	Adult	*
Egilsdottir et al., 2009, Mar. Pollut. Bull., 58:1187-91	CO2	Reproduction	Crustaceans	Echinogammarus marinus	Adult	*
Kuffner et al., 2008, Nature Geosci., 1:114-117	CO2	Reproduction	Crustose Coralline Algae	Porolithon gardineri	Community					*
Byrne et al., 2010, Mar. Biol., 157:2061-9	CO2	Reproduction	Echinoderms	Centrostephanus rodgersii	Adult	*
Kurihara and Shirayama, 2004, Mar. Ecol. Prog. Ser., 274:161-9	CO2	Reproduction	Echinoderms	Echinometra mathaei	Adult					*
Byrne et al., 2009, Proc. Roy. Soc. Lond. B, 276:1883-1888	CO2	Reproduction	Echinoderms	Heliocidaris erythrogramma	Adult	*
Byrne et al., 2010, Mar. Biol., 157:2061-9	CO2	Reproduction	Echinoderms	Heliocidaris erythrogramma	Adult	*
Byrne et al., 2010, Mar. Env. Res., 69:234-9	CO2	Reproduction	Echinoderms	Heliocidaris erythrogramma	Adult	*
Byrne et al., 2010, Mar. Biol., 157:2061-9	CO2	Reproduction	Echinoderms	Heliocidaris tuberculata	Adult	*
Kurihara and Shirayama, 2004, Mar. Ecol. Prog. Ser., 274:161-9	CO2	Reproduction	Echinoderms	Hemicentrotus pulcherrimus	Adult					*
Byrne et al., 2010, Mar. Biol., 157:2061-9	CO2	Reproduction	Echinoderms	Patiriella regularis	Adult	*
Byrne et al., 2010, Mar. Biol., 157:2061-9	CO2	Reproduction	Echinoderms	Tripneustes gratilla	Adult	*
Franke and Clemmesen, 2011, Biogeosciences Discuss., 8:7097-126	CO2	Reproduction	Fishes	Clupea harengus	Adult	*
Frommel et al, 2010, Biogeosciences, 7:3915-19	CO2	Reproduction	Fishes	Gadus Morhua	Adult	*
Roleda et al., 2012, Global Change. Biol.	CO2	Reproduction	Macroalgae	Macrocystus pyrifera	Adult	*
Gazeau et al., 2011, Plos One, 6:e23010	CO2	Reproduction	Molluscs	Crassostrea gigas	Adult	*
Byrne et al., 2010, Mar. Biol., 157:2061-9	CO2	Reproduction	Molluscs	Haliotis coccoradiata	Adult	*
Ellis et al., 2009, Aquat. Biol., 5:41–8	CO2	Reproduction	Molluscs	Littorina obtusata	Adult				*
Parker et al., 2009, Global Change. Biol., 15:2123–36	CO2	Reproduction	Molluscs	Saccostrea glomerata	Adult					*
Pistevos et al., 2011, Oikos, 120:675–89	Temperature	Reproduction	Bryozoans	Celleporella hyalina	Adult	*
Liu et al., 2009, Hydrobiologia, 616:247-258	Temperature	Reproduction	Cnidarians	Aurelia aurita	Adult	*
Gutow and Franke, 2001, J. Sea Res., 45:37-44	Temperature	Reproduction	Crustaceans	Idotea metallica	Adult	*
Jacobson et al., 2008, Aquat. Biol., 1:269-276	Temperature	Reproduction	Crustaceans	Monoporeia affinis	Adult	*
Isla et al., 2008, Global Change. Biol., 14:895-906	Temperature	Reproduction	Crustaceans	Pseudocalanus sp.	Adult						Publication Bias
Isla et al., 2008, Global Change. Biol., 14:895-906	Temperature	Reproduction	Crustaceans	Pseudocalanus sp.	Adult	*
Byrne et al., 2010, Mar. Biol., 157:2061-9	Temperature	Reproduction	Echinoderms	Centrostephanus rodgersii	Adult	*
Byrne et al., 2009, Proc. Roy. Soc. Lond. B, 276:1883-1888	Temperature	Reproduction	Echinoderms	Heliocidaris erythrogramma	Adult	*
Byrne et al., 2009, Proc. Roy. Soc. Lond. B, 276:1883-1888	Temperature	Reproduction	Echinoderms	Heliocidaris erythrogramma	Embryos	*
Byrne et al., 2010, Mar. Biol., 157:2061-9	Temperature	Reproduction	Echinoderms	Heliocidaris tuberculata	Adult	*
Byrne et al., 2010, Mar. Biol., 157:2061-9	Temperature	Reproduction	Echinoderms	Tripneustes gratilla	Adult	*
Fredersdorf et al., 2009, Oecologia, 160:483-492	Temperature	Reproduction	Macroalgae	Alaria esculenta	Adult	*
Hoffman et al., 2003, J. Phycol., 39:268-272	Temperature	Reproduction	Macroalgae	Fucus gardneri	Adult	*
Parker et al., 2010, Mar. Biol., 157:2435-52	Temperature	Reproduction	Molluscs	Crassostrea gigas	Adult	*
Petes et al., 2007, J. Exp. Mar. Biol. Ecol., 351:83-91	Temperature	Reproduction	Molluscs	Mytilus galloprovincialis	Adult			*
Petes et al., 2007, J. Exp. Mar. Biol. Ecol., 351:83-91	Temperature	Reproduction	Molluscs	Perna canaliculus	Adult			*
Parker et al., 2009, Global Change. Biol., 15:2123–36	Temperature	Reproduction	Molluscs	Saccostrea glomerata	Adult	*
Parker et al., 2010, Mar. Biol., 157:2435-52	Temperature	Reproduction	Molluscs	Saccostrea glomerata	Adult	*
Pistevos et al., 2011, Oikos, 120:675–89	Temperature and CO2	Reproduction	Bryozoans	Celleporella hyalina	Adult	*
Byrne et al., 2010, Mar. Biol., 157:2061-9	Temperature and CO2	Reproduction	Echinoderms	Centrostephanus rodgersii	Adult	*
Byrne et al., 2009, Proc. Roy. Soc. Lond. B, 276:1883-1888	Temperature and CO2	Reproduction	Echinoderms	Heliocidaris erythrogramma	Adult	*
Byrne et al., 2010, Mar. Biol., 157:2061-9	Temperature and CO2	Reproduction	Echinoderms	Heliocidaris erythrogramma	Adult	*
Byrne et al., 2010, Mar. Env. Res., 69:234-9	Temperature and CO2	Reproduction	Echinoderms	Heliocidaris erythrogramma	Adult	*
Byrne et al., 2009, Proc. Roy. Soc. Lond. B, 276:1883-1888	Temperature and CO2	Reproduction	Echinoderms	Heliocidaris erythrogramma	Embryos	*
Byrne et al., 2010, Mar. Biol., 157:2061-9	Temperature and CO2	Reproduction	Echinoderms	Heliocidaris tuberculata	Adult	*
Byrne et al., 2010, Mar. Biol., 157:2061-9	Temperature and CO2	Reproduction	Echinoderms	Patiriella regularis	Adult	*
Byrne et al., 2010, Mar. Biol., 157:2061-9	Temperature and CO2	Reproduction	Echinoderms	Tripneustes gratilla	Adult	*
Parker et al., 2010, Mar. Biol., 157:2435-52	Temperature and CO2	Reproduction	Molluscs	Crassostrea gigas	Adult	*
Byrne et al., 2010, Mar. Biol., 157:2061-9	Temperature and CO2	Reproduction	Molluscs	Haliotis coccoradiata	Adult	*
Parker et al., 2009, Global Change. Biol., 15:2123–36	Temperature and CO2	Reproduction	Molluscs	Saccostrea glomerata	Adult	*				*
Parker et al., 2010, Mar. Biol., 157:2435-52	Temperature and CO2	Reproduction	Molluscs	Saccostrea glomerata	Adult	*
Batten and Bamber, 1996, Mar. Pollut. Bull., 32:283-287	CO2	Survival	Annelids	Nereis virens	Adult	*			*
Batten and Bamber, 1996, Mar. Pollut. Bull., 32:283-287	CO2	Survival	Annelids	Nereis virens	Juvenile	*			*
Winans and Purcell, 2010, Hydrobiologia, 645:39-52	CO2	Survival	Cnidarians	Aurelia labiata	Juvenile				*
Suwa et al., 2010, Fisheries Sci., 76:93–9	CO2	Survival	Corals	Acropora digitifera	Larvae	*
Diaz-Pulido et al., 2011, Ecol. Lett., 14:156-62	CO2	Survival	Corals	Acropora intermedia	Adult				*
Suwa et al., 2010, Fisheries Sci., 76:93–9	CO2	Survival	Corals	Acropora tenuis	Larvae	*
Albright et al., 2008, Coral Reefs, 27:485–490	CO2	Survival	Corals	Porites astreoides	Larvae					*
Anlauf et al. 2011, 397, 13-20	CO2	Survival	Corals	Porites panamensis	Adult				*
Findlay et al., 2008, Aquat. Biol., 3:51-62	CO2	Survival	Crustaceans	Elminius modestus	Adult				*
Hauton et al., 2009, Biogeosciences, 6:1479-89	CO2	Survival	Crustaceans	Gammarus locusta	Adult				*
De la Haye et al., 2011, Anim. Behav., 82:495-501	CO2	Survival	Crustaceans	Pagurus bernhardus	Adult	*			*
Findlay et al., 2008, Aquat. Biol., 3:51-62	CO2	Survival	Crustaceans	Semibalanus balanoides	Adult				*
Findlay et al., 2008, Aquat. Biol., 3:51-62	CO2	Survival	Crustaceans	Semibalanus balanoides	Juvenile				*
Findlay et al., 2010, Estuar. Coast. Shelf. S., 86:675–82	CO2	Survival	Crustaceans	Semibalanus balanoides	Juvenile	*
Martin and Gattuso, 2009, Global Change. Biol., 15:2089-100	CO2	Survival	Crustose Coralline Algae	Lithophyllum cabiochae	Adult				*
Wood et al., 2009, Biogeosciences, 6:2015-24	CO2	Survival	Echinoderms	Amphiura filiformis	Adult	*
Wood et al. 2009, 6, 2015-2024	CO2	Survival	Echinoderms	Amphiura filiformis	Adult				*
Shirayama and Thornton, 2005, J. Geophys. Res., 110:C09508	CO2	Survival	Echinoderms	Echinometra mathaei	Juvenile				*
Clarke et al., 2009, Mar. Biol., 156:1125-37	CO2	Survival	Echinoderms	Evechinus chloroticus	Larvae	*
Shirayama and Thornton, 2005, J. Geophys. Res., 110:C09508	CO2	Survival	Echinoderms	Hemicentrotus pulcherrimus	Juvenile				*
Clarke et al., 2009, Mar. Biol., 156:1125-37	CO2	Survival	Echinoderms	Pseudechinus huttoni	Larvae	*
Clarke et al., 2009, Mar. Biol., 156:1125-37	CO2	Survival	Echinoderms	Sterechinus neumayeri	Larvae	*
Clarke et al., 2009, Mar. Biol., 156:1125-37	CO2	Survival	Echinoderms	Tripneustes gratilla	Larvae	*
Franke and Clemmesen, 2011, Biogeosciences Discuss., 8:7097-126	CO2	Survival	Fishes	Clupea harengus	Embryos	*
Ferrari et al., 2011, Glob. Change Biol., 17, 2980-86	CO2	Survival	Fishes	Pomacentrus amboinensis	Juvenile						Predation Cues
Ferrari et al., 2011, Glob. Change Biol., 17, 2980-86	CO2	Survival	Fishes	Pomacentrus chrysurus	Juvenile						Predation Cues
Ferrari et al., 2011, Glob. Change Biol., 17, 2980-86	CO2	Survival	Fishes	Pomacentrus moluccensis	Juvenile						Predation Cues
Ferrari et al., 2011, Glob. Change Biol., 17, 2980-86	CO2	Survival	Fishes	Pomacentrus nagasakiensis	Juvenile						Predation Cues
Talmage and Gobler, 2011, Plos One, 6:e26941	CO2	Survival	Molluscs	Argopecten irradians	Juvenile	*
Talmage and Gobler, 2009, Limnol. Oceanogr., 54:2072–80	CO2	Survival	Molluscs	Argopecten irradians	Larvae	*
Talmage and Gobler, 2009, Limnol. Oceanogr., 54:2072–80	CO2	Survival	Molluscs	Crassostrea virginica	Larvae	*
Crim et al., 2011, J. Exp. Mar. Biol. Ecol., 400:272-7	CO2	Survival	Molluscs	Haliotis kamtschatkana	Larvae	*
Harris et al., 1999, J. Shellfish Res., 18:611-9	CO2	Survival	Molluscs	Haliotis laevigata	Juvenile	*				*
Harris et al., 1999, J. Shellfish Res., 18:611-9	CO2	Survival	Molluscs	Haliotis rubra	Juvenile	*				*
Bibby et al., 2007, Biol. Lett., 3:699-701	CO2	Survival	Molluscs	Littorina littorea	Adult	*
Talmage and Gobler, 2009, Limnol. Oceanogr., 54:2072–80	CO2	Survival	Molluscs	Mercenaria mercenaria	Larvae	*
Findlay et al. 2008, 3, 51-62	CO2	Survival	Molluscs	Patella vulgata	Adult				*
Shirayama and Thornton, 2005, J. Geophys. Res., 110:C09508	CO2	Survival	Molluscs	Strombus luhuanus	Juvenile				*
Liu et al., 2009, Hydrobiologia, 616:247-258	Temperature	Survival	Cnidarians	Aurelia aurita	Juvenile	*
Winans and Purcell, 2010, Hydrobiologia, 645:39-52	Temperature	Survival	Cnidarians	Aurelia labiata	Juvenile	*			*
Faxneld et al., 2010, Estuar. Coast. Shelf. S., 88:482-7	Temperature	Survival	Corals	Turbinaria mesenterina	Adult	*			*
Findlay et al., 2008, Aquat. Biol., 3:51-62	Temperature	Survival	Crustaceans	Elminius modestus	Adult				*
Jacobson et al., 2008, Aquat. Biol., 1:269-276	Temperature	Survival	Crustaceans	Monoporeia affinis	Adult	*
Findlay et al., 2008, Aquat. Biol., 3:51-62	Temperature	Survival	Crustaceans	Semibalanus balanoides	Juvenile				*
Martin and Gattuso, 2009, Global Change. Biol., 15:2089-100	Temperature	Survival	Crustose Coralline Algae	Lithophyllum cabiochae	Adult				*
Brennand et al., 2010, Plos One, 5:e11372	Temperature	Survival	Echinoderms	Tripneustes gratilla	Larvae	*
Hoffman et al., 2003, J. Phycol., 39:268-272	Temperature	Survival	Macroalgae	Fucus gardneri	Adult	*
Przeslawski et al., 2005, Global Change. Biol., 11:515-522	Temperature	Survival	Molluscs	Bembicium nanum	Embryos	*
Przeslawski et al., 2005, Global Change. Biol., 11:515-522	Temperature	Survival	Molluscs	Dolabrifera brazieri	Embryos						Repeat of Ries et al., 2009
Anestis et al., 2007, Am. J. Physiol-Reg. I., 293:R911-21	Temperature	Survival	Molluscs	Mytilus galloprovincialis	Adult	*
Anestis et al. 2007, 293, R911-21	Temperature	Survival	Molluscs	Mytilus galloprovincialis	Adult				*
Przeslawski et al., 2005, Global Change. Biol., 11:515-522	Temperature	Survival	Molluscs	Siphonaria denticulata	Embryos						Repeat of Ries et al., 2009
Epelbaum et al., 2009, J. Exp. Mar. Biol. Ecol., 369:43-52	Temperature	Survival	Tunicates	Botryllis schlosseri	Juvenile	*
Epelbaum et al. 2009, 369, 43-52	Temperature	Survival	Tunicates	Botryllis schlosseri	Juvenile				*
Epelbaum et al., 2009, J. Exp. Mar. Biol. Ecol., 369:43-52	Temperature	Survival	Tunicates	Botrylloides violaceus	Juvenile	*
Winans and Purcell, 2010, Hydrobiologia, 645:39-52	Temperature and CO2	Survival	Cnidarians	Aurelia labiata	Juvenile	*			*
Findlay et al., 2008, Aquat. Biol., 3:51-62	Temperature and CO2	Survival	Crustaceans	Elminius modestus	Adult				*
Findlay et al., 2008, Aquat. Biol., 3:51-62	Temperature and CO2	Survival	Crustaceans	Semibalanus balanoides	Juvenile				*
Findlay et al., 2010, Estuar. Coast. Shelf. S., 86:675–82	Temperature and CO2	Survival	Crustaceans	Semibalanus balanoides	Juvenile	*
Martin and Gattuso, 2009, Global Change. Biol., 15:2089-100	Temperature and CO2	Survival	Crustose Coralline Algae	Lithophyllum cabiochae	Adult				*
Brennand et al., 2010, Plos One, 5:e11372	Temperature and CO2	Survival	Echinoderms	Tripneustes gratilla	Larvae	*
Findlay et al. 2008, 3, 51-62	Temperature and CO2	Survival	Molluscs	Patella vulgata	Adult				*
Hueerkamp et al., 2001, B. Mar. Sci., 69:215-236	Temperature	Symbionts	Corals	Pavona clavus	Adult		*
Hueerkamp et al., 2001, B. Mar. Sci., 69:215-236	Temperature	Symbionts	Corals	Pavona gigantea	Adult		*
Hueerkamp et al., 2001, B. Mar. Sci., 69:215-236	Temperature	Symbionts	Corals	Pocillopora damicornis	Adult		*
Hueerkamp et al., 2001, B. Mar. Sci., 69:215-236	Temperature	Symbionts	Corals	Pocillopora elegans	Adult		*
Hueerkamp et al., 2001, B. Mar. Sci., 69:215-236	Temperature	Symbionts	Corals	Porites lobata	Adult		*

## Sheet: Full Bibliography
Albright R., Mason B. & Langdon C. (2008). Effect of aragonite saturation state on settlement and post-settlement growth of Porites astreoides larvae. Coral Reefs, 27, 485-490.
Anestis A., Lazou A., Portner H.O. & Michaelidis B. (2007). Behavioral, metabolic, and molecular stress responses of marine bivalve Mytilus galloprovincialis during long-term acclimation at increasing ambient temperature. Am J Physiol-Reg I, 293, R911-R921.
Anthony K., Kline D., Diaz-Pulido G., Dove S. & Hoegh-Guldberg O. (2008). Ocean acidification causes bleaching and productivity loss in coral reef builders. PNAS, 105, 17442.
Batten S.D. & Bamber R.N. (1996). The effects of acidified seawater on the polychaete Nereis virens Sars, 1835. Mar. Pollut. Bull., 32, 283-287.
Beniash E., Ivanina A., Lieb N.S., Kurochkin I. & Sokolova I.M. (2010). Elevated level of carbon dioxide affects metabolism and shell formation in oysters Crassostrea virginica. MEPS, 419, 95-108.
Berge J.A., Bjerkeng B., Pettersen O., Schaanning M.T. & Oxnevad S. (2006). Effects of increased sea water concentrations of CO2 on growth of the bivalve Mytilus edulis L. Chemosphere, 62, 681-687.
Bibby R., Cleall-Harding P., Rundle S., Widdicombe S. & Spicer J. (2007). Ocean acidification disrupts induced defences in the intertidal gastropod Littorina littorea. Biol. Lett., 3, 699-701.
Brennand H.S., Soars N., Dworjanyn S.A., Davis A.R. & Byrne M. (2010). Impact of ocean warming and ocean acidification on larval development and calcification in the sea urchin Tripneustes gratilla. PLoS One, 5, e11372.
Burkhardt S., Amoroso G., Riebesell U. & Sultemeyer D. (2001). CO2 and HCO3 - Uptake in Marine Diatoms Acclimated to Different CO2 Concentrations. Limnol. Oceanogr., 46, 1378-1391.
Byrne M., Ho M., Selvakumaraswamy P., Nguyen H.D., Dworjanyn S.A. & Davis A.R. (2009). Temperature, but not pH, compromises sea urchin fertilization and early development under near-future climate change scenarios. Proc. R. Soc. B, 276, 1883-1888.
Byrne M., Soars N., Ho M., Wong E., McElroy D., Selvakumaraswamy P., et al. (2010a). Fertilization in a suite of coastal marine invertebrates from SE Australia is robust to near-future ocean warming and acidification. Mar. Biol., 157, 2061-2069.
Byrne M., Soars N., Selvakumaraswamy P., Dworjanyn S.A. & Davis A.R. (2010b). Sea urchin fertilization in a warm, acidified and high pCO2 ocean across a range of sperm densities. Mar. Env. Res., 69, 234-239.
Campbell A.H., Harder T., Nielsen S., Kjelleberg S. & Steinberg P.D. (2011). Climate change and disease: bleaching of a chemically defended seaweed. Global Change Biol., 17, 2958-2970.
Catarino A.I., De Ridder C., Gonzalez M., Gallardo P. & Dubois P. (2012). Sea urchin Arbacia dufresnei (Blainville 1825) larvae response to ocean acidification. Polar. Biol., 35, 455-461.
Chan K.Y.K., Grünbaum D. & O'Donnell M.J. (2011). Effects of ocean-acidification-induced morphological changes on larval swimming and feeding. J. Exp. Biol., 214, 3857-3867.
Chauvin A., Denis V. & Cuet P. (2011). Is the response of coral calcification to seawater acidification related to nutrient loading? Coral Reefs, 30, 911-923.
Christensen A., Nguyen H. & Byrne M. (2011). Thermotolerance and the effects of hypercapnia on the metabolic rate of the ophiuroid Ophionereis schayeri: Inferences for survivorship in a changing ocean. J. Exp. Mar. Biol. Ecol., 403, 31-38.
Clark D., Lamare M. & Barker M. (2009). Response of sea urchin pluteus larvae (Echinodermata: Echinoidea) to reduced seawater pH: a comparison among a tropical, temperate, and a polar species. Mar. Biol., 156, 1125-1137.
Cohen A.L., McCorkle D.C., de Putron S., Gaetani G.A. & Rose K.A. (2009). Morphological and compositional changes in the skeletons of new coral recruits reared in acidified seawater: Insights into the biomineralization response to ocean acidification. Geochem. Geophys. Geosyst., 10, Q07005.
Collins S., Sültemeyer D. & Bell G. (2006). Changes in C uptake in populations of Chlamydomonas reinhardtii selected at high CO2. Plant Cell Environ., 29, 1812-1819.
Comeau S., Gorsky G., Alliouane S. & Gattuso J.P. (2010). Larvae of the pteropod Cavolinia inflexa exposed to aragonite undersaturation are viable but shell-less. Mar. Biol., 157, 2341-2345.
Connell S. & Russell B. (2010). The direct effects of increasing CO2 and temperature on non-calcifying organisms: increasing the potential for phase shifts in kelp forests. Proc. R. Soc. B, 277, 1409-1415.
Crim R.N., Sunday J.M. & Harley C.D.G. (2011). Elevated seawater CO2 concentrations impair larval development and reduce larval survival in endangered northern abalone (Haliotis kamtschatkana). J. Exp. Mar. Biol. Ecol., 400, 272-277.
Cripps I.L., Munday P.L. & McCormick M.I. (2011). Ocean acidification affects prey detection by a predatory reef fish. PLoS One, 6, e22736.
Dashfield S.L., Somerfield P.J., Widdicombe S., Austen M.C. & Nimmo M. (2008). Impacts of ocean acidification and burrowing urchins on within-sediment pH profiles and subtidal nematode communities. J. Exp. Mar. Biol. Ecol., 365, 46-52.
de la Haye K., Spicer J., Widdicombe S. & Briffa M. (2011). Reduced sea water pH disrupts resource assessment and decision making in the hermit crab Pagurus bernhardus. Anim. Behav., 82, 495-501.
Dias B., Hart M., Smart C. & Hall-Spencer J. (2010). Modern seawater acidification: the response of foraminifera to high-CO2 conditions in the Mediterranean Sea. Journal of the Geological Society, 167, 843-846.
Diaz-Pulido G., Gouezo M., Tilbrook B., Dove S. & Anthony K. (2011). High CO2 enhances the competitive strength of seaweeds over corals. Ecol. Lett., 14, 156-162.
Dissard D., Nehrke G., Reichart G.J. & Bijma J. (2010). Impact of seawater pCO2 on calcification and Mg/Ca and Sr/Ca ratios in benthic foraminifera calcite: results from culturing experiments with Ammonia tepida. Biogeosciences, 7., 81.
Doo S.S., Dworjanyn S.A., Foo S.A., Soars N.A. & Byrne M. (2011). Impacts of ocean acidification on development of the meroplanktonic larval stage of the sea urchin Centrostephanus rodgersii. ICES J. Mar. Sci., doi:10.1093/icesjms/fsr123.
Dupont S., Lundve B. & Thorndyke M. (2010). Near future ocean acidification increases growth rate of the lecithotrophic larvae and juveniles of the sea star Crossaster papposus. J. Exp. Zool. Part B, 314, 382-389.
e Ramos J.B., Müller M. & Riebesell U. (2010). Short-term response of the coccolithophore Emiliania huxleyi to an abrupt change in seawater carbon dioxide concentrations. Biogeosciences, 7, 177-186.
Egilsdottir H., Spicer J.I. & Rundle S.D. (2009). The effect of CO2 acidified sea water and reduced salinity on aspects of the embryonic development of the amphipod Echinogammarus marinus (Leach). Mar. Pollut. Bull., 58, 1187-1191.
Ehlers A., Worm B. & Reusch T.B.H. (2008). Importance of genetic diversity in eelgrass Zostera marina for its resilience to global warming. MEPS, 355, 1-7.
Ellis R.P., Bersey J., Rundle S.D., Hall-Spencer J.M. & Spicer J.I. (2009). Subtle but significant effects of CO2 acidified seawater on embryos of the intertidal snail, Littorina obtusata. Aquat. Biol., 5, 41-48.
Epelbaum A., Herborg L., Therriault T. & Pearce C. (2009). Temperature and salinity effects on growth, survival, reproduction, and potential distribution of two non-indigenous botryllid ascidians in British Columbia. J. Exp. Mar. Biol. Ecol., 369, 43-52.
Faxneld S., Jörgensen T.L. & Tedengren M. (2010). Effects of elevated water temperature, reduced salinity and nutrient enrichment on the metabolism of the coral Turbinaria mesenterina. Estuarine, Coastal and Shelf Science, 88, 482-487.
Fernández-Reiriz J., Range P., Álvarez-Salgado X.A. & Labarta U. (2011). Physiological energetics of juvenile clams (Ruditapes decussatus) in a high CO2 coastal ocean. MEPS, 433, 97-105.
Ferrari M.C.O., Dixson D.L., Munday P.L., McCormick M.I., Meekan M.G., Sih A., et al. (2011a). Intrageneric variation in antipredator responses of coral reef fishes affected by ocean acidification: implications for climate change projections on marine communities. Global Change Biol., 17, 2980-2986.
Ferrari M.C.O., McCormick M.I., Munday P.L., Meekan M.G., Dixson D.L., Lonnstedt Ö., et al. (2011b). Putting prey and predator into the CO2 equation – qualitative and quantitative effects of ocean acidification on predator–prey interactions Ecol. Lett. 14, 1143–1148.
Findlay H.S., Kendall M.A., Spicer J.I., Turley C. & Widdicombe S. (2008). Novel microcosm system for investigating the effects of elevated carbon dioxide and temperature on intertidal organisms. Aquat. Biol., 3, 51-62.
Findlay H.S., Kendall M.A., Spicer J.I. & Widdicombe S. (2009). Future high CO2 in the intertidal may compromise adult barnacle Semibalanus balanoides survival and embryonic development rate. Mar. Ecol. Prog. Ser, 389, 193-202.
Findlay H.S., Kendall M.A., Spicer J.I. & Widdicombe S. (2010). Relative influences of ocean acidification and temperature on intertidal barnacle post-larvae at the northern edge of their geographic distribution. Estuar. Coast. Shelf. S, 86, 675-682.
Fine M. & Tchernov D. (2007). Scleractinian coral species survive and recover from decalcification. Science, 315, 1811-1811.
Franke A. & Clemmesen C. (2011). Effect of ocean acidification on early life stages of Atlantic herring (Clupea harengus L.). Biogeosciences (BG), 8, 3697-3707.
Fredersdorf J., Müller R., Becker S., Wiencke C. & Bischof K. (2009). Interactive effects of radiation, temperature and salinity on different life history stages of the Arctic kelp Alaria esculenta (Phaeophyceae). Oecologia, 160, 483-492.
Frommel A., Stiebens V., Clemmesen C. & Havenhand J. (2010). Effect of ocean acidification on marine fish sperm (Baltic cod: Gadus morhua). Biogeosciences Discuss., 7, 5859-5872.
Fu F.X., Zhang Y., Warner M.E., Feng Y., Sun J. & Hutchins D.A. (2008). A comparison of future increased CO2 and temperature effects on sympatric Heterosigma akashiwo and Prorocentrum minimum. Harmful Algae, 7, 76-90.
Gattuso J., Frankignoulle M., Bourge I., Romaine S. & Buddemeier R. (1998). Effect of calcium carbonate saturation of seawater on coral calcification. Global Planet. Change, 18, 37-46.
Gazeau F., Gattuso J.P., Greaves M., Elderfield H., Peene J., Heip C.H.R., et al. (2011). Effect of carbonate chemistry alteration on the early embryonic development of the Pacific oyster (Crassostrea gigas). PLoS One, 6, e23010.
Gazeau F., Quiblier C., Jansen J., Gattuso J., Middelburg J. & Heip C. (2007). Impact of elevated CO2 on shellfish calcification. Geophys. Res. Lett., 34, L07603
Gooding R., Harley C. & Tang E. (2009). Elevated water temperature and carbon dioxide concentration increase the growth of a keystone echinoderm. PNAS, 106, 9316-9321.
Grossart H.P., Allgaier M., Passow U. & Riebesell U. (2006). Testing the effect of CO2 concentration on the dynamics of marine heterotrophic bacterioplankton. Limnol. Oceanogr., 51, 1-11.
Gutow L. & Franke H.D. (2001). On the current and possible future status of the neustonic isopod Idotea metallica Bosc in the North Sea: a laboratory study. J. Sea Res., 45, 37-44.
Hale R., Calosi P., McNeill L., Mieszkowska N. & Widdicombe S. (2011). Predicted levels of future ocean acidification and temperature rise could alter community structure and biodiversity in marine benthic communities. Oikos, 120, 661-674.
Hall-Spencer J.M., Rodolfo-Metalpa R., Martin S., Ransome E., Fine M., Turner S.M., et al. (2008). Volcanic carbon dioxide vents show ecosystem effects of ocean acidification. Nature, 454, 96-99.
Hammer K.M., Kristiansen E. & Zachariassen K.E. (2011). Physiological effects of hypercapnia in the deep-sea bivalve Acesta excavata (Fabricius, 1779)(Bivalvia; Limidae). Mar. Env. Res., 72, 135-142.
Hare C.E., Leblanc K., DiTullio G.R., Kudela R.M., Zhang Y., Lee P.A., et al. (2007). Consequences of increased temperature and CO2 for phytoplankton community structure in the Bering Sea. MEPS, 352, 9-16.
Harris J.O., Maguire G.B., Edwards S.J. & Hindrum S.M. (1999). Effect of pH on growth rate, oxygen consumption rate, and histopathology of gill and kidney tissue for juvenile greenlip abalone, Haliotis laevigata Donovan and blacklip abalone, Haliotis rubra Leach. J. Shellfish Res., 18, 611-619.
Hauton C., Tyrrell T. & Williams J. (2009). The subtle effects of sea water acidification on the amphipod Gammarus locusta. Biogeosciences, 6, 1479-1489.
Hoffman J.R., Hansen L.J. & Klinger T. (2003). Interactions between UV radiation and temperature limit inferences from single-factor experiments. J. Phycol., 39, 268-272.
Hueerkamp C., Glynn P.W., D'Croz L., Mate J.L. & Colley S.B. (2001). Bleaching and recovery of five eastern Pacific corals in an El Niño-related temperature experiment. B. Mar. Sci, 69, 215-236.
Iglesias-Rodriguez M., Halloran P., Rickaby R., Hall I., Colmenero-Hidalgo E., Gittins J., et al. (2008). Phytoplankton calcification in a high-CO2 world. Science, 320, 336-340.
Imsland A., Foss A., Koedijk R., Folkvord A., Stefansson S. & Jonassen T. (2007). Persistent growth effects of temperature and photoperiod in Atlantic cod Gadus morhua. J. Fish Biol., 71, 1371-1382.
Isla J.A., Lengfellner K. & Sommer U. (2008). Physiological response of the copepod Pseudocalanus sp. in the Baltic Sea at different thermal scenarios. Global Change Biol., 14, 895-906.
Israel A. & Hophy M. (2002). Growth, photosynthetic properties and Rubisco activities and amounts of marine macroalgae grown under current and elevated seawater CO2 concentrations. Global Change Biol., 8, 831-840.
Jacobson T., Prevodnik A. & Sundelin B. (2008). Combined effects of temperature and a pesticide on the Baltic amphipod Monoporeia affinis. Aquat. Biol., 1, 269-276.
Jokiel P., Rodgers K., Kuffner I.B., Andersson A.J., Cox E. & Mackenzie F. (2008). Ocean acidification and calcifying reef organisms: a mesocosm investigation. Coral Reefs, 27, 473-483.
Koch M., Schopmeyer S., Kyhn-Hansen C. & Madden C. (2007). Synergistic effects of high temperature and sulfide on tropical seagrass. J. Exp. Mar. Biol. Ecol., 341, 91-101.
Kroeker K.J., Micheli F., Gambi M.C. & Martz T.R. (2011). Divergent ecosystem responses within a benthic marine community to ocean acidification. PNAS, 108, 14515-14520.
Kubler J.E., Johnston A.M. & Raven J.A. (1999). The effects of reduced and elevated CO2 and O2 on the seaweed Lomentaria articulata. Plant Cell Environ, 22, 1303-1310.
Kuffner I.B., Andersson A.J., Jokiel P.L., Rodgers K.S. & Mackenzie F.T. (2007). Decreased abundance of crustose coralline algae due to ocean acidification. Nat. Geosci., 1, 114-117.
Kurihara H., Asai T., Kato S. & Ishimatsu A. (2009). Effects of elevated pCO2 on early development in the mussel Mytilus galloprovincialis. Aquat. Biol., 4, 225-33.
Kurihara H., Kato S. & Ishimatsu A. (2007). Effects of increased seawater pCO2 on early development of the oyster Crassostrea gigas. Aquat. Biol., 1, 91-98.
Kurihara H., Matsui M., Furukawa H., Hayashi M. & Ishimatsu A. (2008). Long-term effects of predicted future seawater CO2 conditions on the survival and growth of the marine shrimp Palaemon pacificus. J. Exp. Mar. Biol. Ecol., 367, 41-46.
Kurihara H. & Shirayama Y. (2004). Effects of increased atmospheric CO2 on sea urchin early development. MEPS, 274, 161-169.
Kuroyanagi A., Kawahata H., Suzuki A., Fujita K. & Irie T. (2009). Impacts of ocean acidification on large benthic foraminifers: Results from laboratory experiments. Marine Micropaleontology, 73, 190-195.
Langdon C. & Atkinson M. (2005). Effect of elevated pCO2 on photosynthesis and calcification of corals and interactions with seasonal change in temperature/irradiance and nutrient enrichment. J. Geophys. Res.-Oceans, 110, C09S07.
Langer G., Geisen M., Baumann K.H., Kläs J., Riebesell U., Thoms S., et al. (2006). Species-specific responses of calcifying algae to changing seawater carbonate chemistry. Geochem. Geophys. Geosyst., 7, Q09006.
Lischka S., Buedenbender J., Boxhammer T. & Riebesell U. (2010). Impact of ocean acidification and elevated temperatures on early juveniles of the polar shelled pteropod Limacina helicina: mortality, shell degradation, and shell growth. Biogeosciences Discuss., 7, 8177-8214.
Liu W.C., Lo W.T., Purcell J.E. & Chang H.H. (2009). Effects of temperature and light intensity on asexual reproduction of the scyphozoan, Aurelia aurita (L.) in Taiwan. Hydrobiologia, 616, 247-258.
Maestre F.T., Bowker M.A., Escolar C., Puche M.D., Soliveres S., Maltez-Mouro S., et al. (2010). Do biotic interactions modulate ecosystem functioning along stress gradients? Insights from semi-arid plant and biological soil crust communities. Phil. Trans. Roy. Soc. B., 365, 2057-2070.
Martin S. & Gattuso J.-P. (2009). Response of Mediterranean coralline algae to ocean acidification and elevated temperature. Global Change Biol., 15, 2089-2100.
Martin S., Richier S., Pedrotti M.L., Dupont S., Castejon C., Gerakis Y., et al. (2011). Early development and molecular plasticity in the Mediterranean sea urchin Paracentrotus lividus exposed to CO2-driven acidification. J. Exp. Biol., 214, 1357-1368.
Marubini F. & Atkinson M. (1999). Effects of lowered pH and elevated nitrate on coral calcification. MEPS, 188, 117-121.
Marubini F., Barnett H., Langdon C. & Atkinson M. (2001). Dependence of calcification on light and carbonate ion concentration for the hermatypic coral Porites compressa. MEPS, 220, 153-162.
McCoy S., Robinson L.F., Pfister C., Wootton J. & Shimizu N. (2011). Exploring B/Ca as a pH proxy in bivalves: relationships between Mytilus californianus B/Ca and environmental data from the northeast Pacific. Biogeosciences, 8, 2567-2579.
Melzner F., Stange P., Trübenbach K., Thomsen J., Casties I., Panknin U., et al. (2011). Food Supply and Seawater pCO2 Impact Calcification and Internal Shell Dissolution in the Blue Mussel Mytilus edulis. PLoS One, 6, e24223.
Metzger R., Sartoris F.J., Langenbuch M. & Pörtner H.O. (2007). Influence of elevated CO2 concentrations on thermal tolerance of the edible crab Cancer pagurus. J. Therm. Biol., 32, 144-151.
Munday P.L., Dixson D.L., Donelson J.M., Jones G.P., Pratchett M.S., Devitsina G.V., et al. (2009). Ocean acidification impairs olfactory discrimination and homing ability of a marine fish. PNAS, 106, 1848.
O'Connor M.I. (2009). Warming strengthens an herbivore-plant interaction. Ecology, 90, 388-398.
Parker L.M., Ross P.M. & O’Connor W.A. (2009). The effect of ocean acidification and temperature on the fertilization and embryonic development of the Sydney rock oyster Saccostrea glomerata (Gould 1850). Global Change Biol., 15, 2123-2136.
Parker L.M., Ross P.M. & O’Connor W.A. (2010). Comparing the effect of elevated pCO2 and temperature on the fertilization and early development of two species of oysters. Mar. Biol., 157, 2435-2452.
Petes L.E., Menge B.A. & Murphy G.D. (2007). Environmental stress decreases survival, growth, and reproduction in New Zealand mussels. J. Exp. Mar. Biol. Ecol., 351, 83-91.
Pistevos J.C.A., Calosi P., Widdicombe S. & Bishop J.D.D. (2011). Will variation among genetic individuals influence species responses to global climate change? Oikos, 120, 675-689.
Porzio L., Buia M.C. & Hall-Spencer J.M. (2011). Effects of ocean acidification on macroalgal communities. J. Exp. Mar. Biol. Ecol., 400, 278-287.
Przeslawski R., Davis A. & Benkendorff K. (2005). Synergistic effects associated with climate change and the development of rocky shore molluscs. Global Change Biol., 11, 515-522.
Renegar D.A. & Riegl B.M. (2005). Effect of nutrient enrichment and elevated CO2 partial pressure on growth rate of Atlantic scleractinian coral Acropora cervicornis. Mar Ecol Prog Ser, 293, 69-76.
Reynaud S., Leclercq N., Romaine-Lioud S., Ferrier-Pagés C., Jaubert J. & Gattuso J.P. (2003). Interacting effects of CO2 partial pressure and temperature on photosynthesis and calcification in a scleractinian coral. Global Change Biol., 9, 1660-1668.
Ries J., Cohen A. & McCorkle D. (2010). A nonlinear calcification response to CO2-induced ocean acidification by the coral Oculina arbuscula. Coral Reefs, 29, 661-674.
Ries J.B., Cohen A.L. & McCorkle D.C. (2009). Marine calcifiers exhibit mixed responses to CO2-induced ocean acidification. Geology, 37, 1131-1134.
Rodolfo-Metalpa R., Houlbreque F., Tambutte E., Boisson F., Baggini C., Patti F., et al. (2011). Coral and mollusc resistance to ocean acidification adversely affected by warming. Nature Clim. Change, 1, 308-312.
Rodolfo-Metalpa R., Martin S., Ferrier-Pages C. & Gattuso J. (2010). Response of the temperate coral Cladocora caespitosa to mid- and long-term exposure to pCO2 and temperature levels projected for the year 2100 AD. Biogeosciences, 7, 289-300.
Rodolfo-Metalpa R., Lombardi C., Cocito S., Hall-Spencer J.M. & Gambi M.C. (2010). Effects of ocean acidification and high temperatures on the bryozoan Myriapora truncata at natural CO2 vents. Marine Ecology, 31, 447-456.
Roleda M.Y., Morris J.N., McGraw C.M. & Hurd C.L. (2012). Ocean acidification and seaweed reproduction: increased CO2 ameliorates the negative effect of lowered pH on meiospore germination in the giant kelp Macrocystis pyrifera (Laminariales, Phaeophyceae). Global Change Biol., 18, 854-864.
Sanford E. (2002). The feeding, growth, and energetics of two rocky intertidal predators (Pisaster ochraceus and Nucella canaliculata) under water temperatures simulating episodic upwelling. J. Exp. Mar. Biol. Ecol., 273, 199-218.
Schiel D.R., Steinbeck J.R. & Foster M.S. (2004). Ten years of induced ocean warming causes comprehensive changes in marine benthic communities. Ecology, 85, 1833-1839.
Schmidt C., Heinz P., Kucera M. & Uthickea S. (2011). Temperature-induced stress leads to bleaching in larger benthic foraminifera hosting endosymbiotic diatoms. Limnol. Oceanogr, 56, 1587-1602.
Schneider K. & Erez J. (2006). The effect of carbonate chemistry on calcification and photosynthesis in the hermatypic coral Acropora eurystoma. Limnol. Oceanogr., 1284-1293.
Schröer M., Wittmann A.C., Grüner N., Steeger H.U., Bock C., Paul R. & Pörtner H.O. (2009). Oxygen limited thermal tolerance and performance in the lugworm Arenicola marina: A latitudinal comparison. J. Exp. Mar. Biol. Ecol., 372, 22-30.
Shi D., Xu Y. & Morel F. (2009). Effects of the pH/pCO2 control method on medium chemistry and phytoplankton growth. Biogeosciences, 6, 1199-1207.
Shirayama Y. & Thornton H. (2005). Effect of increased atmospheric CO2 on shallow water marine benthos. Journal of Geophysical Research, 110, C09S08.
Sommer U. & Lengfellner K. (2008). Climate change and the timing, magnitude, and composition of the phytoplankton spring bloom. Global Change Biol., 14, 1199-1208.
Spielmeyer A. & Pohnert G. (2011). Influence of temperature and elevated carbon dioxide on the production of dimethylsulfoniopropionate and glycine betaine by marine phytoplankton. Mar. Env. Res., 73, 62-69.
Stillman J.H. (2003). Acclimation capacity underlies susceptibility to climate change. Science, 301, 65-65.
Stumpp M., Wren J., Melzner F., Thorndyke M. & Dupont S. (2011). CO2 induced seawater acidification impacts sea urchin larval development I: Elevated metabolic rates decrease scope for growth and induce developmental delay. Comp. Biochem. Phys. A, 160, 331-340.
Suwa R., Nakamura M., Morita M., Shimada K., Iguchi A., Sakai K., et al. (2010). Effects of acidified seawater on early life stages of scleractinian corals (Genus Acropora). Fish. Sci., 76, 93-99.
Suzuki A., Nakamori T. & Kayanne H. (1995). The mechanism of production enhancement in coral reef carbonate systems: model and empirical results. Sed. Geol., 99, 259-280.
Swanson A.K. & Fox C.H. (2007). Altered kelp (Laminariales) phlorotannins and growth under elevated carbon dioxide and ultraviolet-B treatments can influence associated intertidal food webs. Global Change Biol., 13, 1696-1709.
Talmage S.C. & Gobler C.J. (2010). Effects of past, present, and future ocean carbon dioxide concentrations on the growth and survival of larval shellfish. PNAS, 107, 17246-17251.
Talmage S.C. & Gobler C.J. (2011). Effects of Elevated Temperature and Carbon Dioxide on the Growth and Survival of Larvae and Juveniles of Three Species of Northwest Atlantic Bivalves. PLoS One, 6, e26941.
Thistle D., Sedlacek L., Carman K., Fleeger J., Brewer P. & Barry J. (2007). Exposure to carbon dioxide-rich seawater is stressful for some deep-sea species: an in situ, behavioral study. MEPS, 340, 9-16.
Thom R.M. (1996). CO2-enrichment effects on eelgrass (Zostera marina L) and bull kelp (Nereocystis luetkeana (Mert) P & R). Water Air Soil Poll, 88, 383-391.
Thomsen J. & Melzner F. (2010). Moderate seawater acidification does not elicit long-term metabolic depression in the blue mussel Mytilus edulis. Mar. Biol., 157, 2667-2676.
Torrents O., Tambutté E., Caminiti N. & Garrabou J. (2008). Upper thermal thresholds of shallow vs. deep populations of the precious Mediterranean red coral Corallium rubrum (L.): Assessing the potential effects of warming in the NW Mediterranean. J. Exp. Mar. Biol. Ecol., 357, 7-19.
Vilchis L.I., Tegner M.J., Moore J.D., Friedman C.S., Riser K.L., Robbins T.T. & Dayton P.K. (2005). Ocean warming effects on growth, reproduction, and survivorship of southern California abalone. Ecol. Appl., 15, 469-480.
Waldbusser G.G., Voigt E.P., Bergschneider H., Green M.A. & Newell R.I.E. (2011). Biocalcification in the eastern oyster (Crassostrea virginica) in relation to long-term trends in Chesapeake Bay pH. Estuar. Coast., 34, 221-231.
Walther K., Anger K. & Pörtner H.O. (2010). Effects of ocean acidification and warming on the larval development of the spider crab Hyas araneus from different latitudes (54 vs. 79 N). Mar Ecol Prog Ser, 417, 159-170.
Walther K., Sartoris F.J. & Pörtner H.O. (2011). Impacts of temperature and acidification on larval calcium incorporation of the spider crab Hyas araneus from different latitudes (54° vs. 79° N). Mar. Biol., 1-11.
Winans A.K. & Purcell J.E. (2010). Effects of pH on asexual reproduction and statolith formation of the scyphozoan, Aurelia labiata. Hydrobiologia, 645, 39-52.
Wood H.L., Spicer J., Kendall M., Lowe D. & Widdicombe S. (2011). Ocean warming and acidification; implications for the Arctic brittlestar Ophiocten sericeum. Polar. Biol., 34, 1033-1044.
Wood H.L., Spicer J.I. & Widdicombe S. (2008). Ocean acidification may increase calcification rates, but at a cost. Proc. R. Soc. B, 275, 1767-1773.
Zimmerman R.C., Kohrs D.G., Steller D.L. & Alberte R.S. (1997). Impacts of CO2 enrichment on productivity and light requirements of eelgrass. Plant Physiol, 115, 599-607.
Zondervan I., Zeebel R.E., Rost B. & Riebesell U. (2001). Decreasing marine biogenic calciﬁcation: A negative. Global Biogeochem. Cy., 15, 507-516.
