# Supplementary material for: Meta-analysis reveals complex marine biological responses to the interactive effects of ocean acidification and warming
Source: Ecol Evol. 2013 Mar 7;3(4):1016–30. doi: 10.1002/ece3.516 (PMC3631411; doi:10.1002/ece3.516)
Supplement: Supplementary file 3 [file ece30003-1016-SD3.xlsx]

## Sheet: Caption
ST3 - Heterogeneity Tests - Within Groups (Q) and Between Groups (Qm)
Heterogeneity statistics for each model in the different response variables. Separate analyses were conducted to compare similarity in effect size between each group
Q - Heterogeneity of the analysis, QM - Heterogeneity explained by differences between subgroups, QE - Residual Heterogeneity
***' <0.001, '**' <0.01, '*' <0.05, '.'<0.1

## Sheet: Calcification
Statistical Model			d.f	Q	P
Full model:	CO2	Calcification	87	1749.72	<0.001	***
Calcifiers / Non-Calcifiers
		QM - Between Moderators	-	-	-	-
		QE - Residual	87	1749.72	<0.001	***
Taxonomic Groups
		QM - Between Moderators	6	11.0919	0.0855773	.
		QE - Residual	81	1037.9	<0.001	***
Life Stages
		QM - Between Moderators	4	1.8854	0.756827
		QE - Residual	83	1106.65	<0.001	***
Autotroph / Heterotroph
		QM - Between Moderators	1	0.0253	0.873622
		QE - Residual	86	1269.36	<0.001	***
Statistical Model			d.f	Q	P
Full model:	Temperature	Calcification	12	44.4637	<0.001	***
Calcifiers / Non-Calcifiers
		QM - Between Moderators	-	-	-	-
		QE - Residual	12	44.4637	<0.001	***
Taxonomic Groups
		QM - Between Moderators	4	3.5197	0.474889
		QE - Residual	8	34.0839	<0.001	***
Life Stages
		QM - Between Moderators	2	1.5089	0.470269
		QE - Residual	10	42.7775	<0.001	***
Autotroph / Heterotroph
		QM - Between Moderators	1	1.58	0.208761
		QE - Residual	11	37.5817	<0.001	***
Statistical Model			d.f	Q	P
Full model:	Temperature and CO2	Calcification	13	255.578	<0.001	***
Calcifiers / Non-Calcifiers
		QM - Between Moderators	-	-	-	-
		QE - Residual	13	255.578	<0.001	***
Taxonomic Groups
		QM - Between Moderators	3	50.9094	<0.001	***
		QE - Residual	10	87.629	<0.001	***
Life Stages
		QM - Between Moderators	2	6.4544	0.0396684	*
		QE - Residual	11	247.816	<0.001	***
Autotroph / Heterotroph
		QM - Between Moderators	1	6.6101	0.0101402	*
		QE - Residual	12	254.621	<0.001	***

## Sheet: Growth
Statistical Model			d.f	Q	P
Full model:	CO2	Growth	178	6685.01	<0.001	***
Calcifiers / Non-Calcifiers
		QM - Between Moderators	1	36.7217	<0.001	***
		QE - Residual	177	6283.52	<0.001	***
Taxonomic Groups
		QM - Between Moderators	10	51.606	<0.001	***
		QE - Residual	168	6037.82	<0.001	***
Life Stages
		QM - Between Moderators	4	3.5506	0.470226
		QE - Residual	174	6482.3	<0.001	***
Autotroph / Heterotroph
		QM - Between Moderators	1	1.3507	0.245156
		QE - Residual	177	6633.47	<0.001	***
Statistical Model			d.f	Q	P
Full model:	Temperature	Growth	38	1779.79	<0.001	***
Calcifiers / Non-Calcifiers
		QM - Between Moderators	1	1.8986	0.168235
		QE - Residual	37	1598.65	<0.001	***
Taxonomic Groups
		QM - Between Moderators	9	49.471	<0.001	***
		QE - Residual	29	328.397	<0.001	***
Life Stages
		QM - Between Moderators	3	32.2658	<0.001	***
		QE - Residual	35	376.558	<0.001	***
Autotroph / Heterotroph
		QM - Between Moderators	1	8.2296	0.00412126	**
		QE - Residual	37	920.594	<0.001	***
Statistical Model			d.f	Q	P
Full model:	Temperature and CO2	Growth	25	916.163	<0.001	***
Calcifiers / Non-Calcifiers
		QM - Between Moderators	1	17.8181	<0.001	***
		QE - Residual	24	893.514	<0.001	***
Taxonomic Groups
		QM - Between Moderators	5	168.727	<0.001	***
		QE - Residual	20	375.125	<0.001	***
Life Stages
		QM - Between Moderators	3	52.8752	<0.001	***
		QE - Residual	22	762.372	<0.001	***
Autotroph / Heterotroph
		QM - Between Moderators	1	32.2583	<0.001	***
		QE - Residual	24	799.382	<0.001	***

## Sheet: Photosynthesis
Statistical Model			d.f	Q	P
Full model:	CO2	Photosynthesis	47	6022.49	<0.001	***
Calcifiers / Non-Calcifiers
		QM - Between Moderators	1	5.9213	0.0149589	*
		QE - Residual	46	4284.79	<0.001	***
Taxonomic Groups
		QM - Between Moderators	5	43.1339	<0.001	***
		QE - Residual	42	2541.77	<0.001	***
Life Stages
		QM - Between Moderators	2	9.3654	0.00925399	**
		QE - Residual	45	4168.41	<0.001	***
Autotroph / Heterotroph
		QM - Between Moderators	-	-	-	-
		QE - Residual	47	6022.49	<0.001	***
Statistical Model			d.f	Q	P
Full model:	Temperature	Photosynthesis	25	214.839	<0.001	***
Calcifiers / Non-Calcifiers
		QM - Between Moderators	1	8.5672	0.00342273	**
		QE - Residual	24	214.393	<0.001	***
Taxonomic Groups
		QM - Between Moderators	4	25.647	<0.001	***
		QE - Residual	21	151.328	<0.001	***
Life Stages
		QM - Between Moderators	3	30.6927	<0.001	***
		QE - Residual	22	133.294	<0.001	***
Autotroph / Heterotroph
		QM - Between Moderators	-	-	-	-
		QE - Residual	25	214.839	<0.001	***
Statistical Model			d.f	Q	P
Full model:	Temperature and CO2	Photosynthesis	9	85.6476	<0.001	***
Calcifiers / Non-Calcifiers
		QM - Between Moderators	-	-	-	-
		QE - Residual	9	85.6476	<0.001	***
Taxonomic Groups
		QM - Between Moderators	2	2.0337	0.361733
		QE - Residual	7	64.8143	<0.001	***
Life Stages
		QM - Between Moderators	1	2.0192	0.155321
		QE - Residual	8	64.912	<0.001	***
Autotroph / Heterotroph
		QM - Between Moderators	-	-	-	-
		QE - Residual	9	85.6476	<0.001	***

## Sheet: Reproduction
Statistical Model			d.f	Q	P
Full model:	CO2	Reproduction	32	588.418	<0.001	***
Calcifiers / Non-Calcifiers
		QM - Between Moderators	-	-	-	-
		QE - Residual	32	573.771	<0.001	***
Taxonomic Groups
		QM - Between Moderators	4	33.8044	<0.001	***
		QE - Residual	28	552.476	<0.001	***
Life Stages
		QM - Between Moderators	-	-	-	-
		QE - Residual	32	588.418	<0.001	***
Autotroph / Heterotroph
		QM - Between Moderators	-	-	-	-
		QE - Residual	32	588.413	<0.001	***
Statistical Model			d.f	Q	P
Full model:	Temperature	Reproduction	34	360.194	<0.001	***
Calcifiers / Non-Calcifiers
		QM - Between Moderators	1	6.7196	0.0095359	**
		QE - Residual	33	302.943	<0.001	***
Taxonomic Groups
		QM - Between Moderators	6	172.619	<0.001	***
		QE - Residual	28	123.981	<0.001	***
Life Stages
		QM - Between Moderators	-	-	-	-
		QE - Residual	34	360.194	<0.001	***
Autotroph / Heterotroph
		QM - Between Moderators	1	7.2418	0.00712255	**
		QE - Residual	33	353.02	<0.001	***
Statistical Model			d.f	Q	P
Full model:	Temperature and CO2	Reproduction	31	1149.87	<0.001	***
Calcifiers / Non-Calcifiers
		QM - Between Moderators	-	-	-	-
		QE - Residual	31	1149.87	<0.001	***
Taxonomic Groups
		QM - Between Moderators	2	49.4075	<0.001	***
		QE - Residual	29	1148.7	<0.001	***
Life Stages
		QM - Between Moderators	-	-	-	-
		QE - Residual	31	1149.87	<0.001	***
Autotroph / Heterotroph
		QM - Between Moderators	-	-	-	-
		QE - Residual	31	1149.87	<0.001	***

## Sheet: Survival
Statistical Model			d.f	Q	P
Full model:	CO2	Survival	24	520.096	<0.001	***
Calcifiers / Non-Calcifiers
		QM - Between Moderators	1	1.239	0.265664
		QE - Residual	23	407.016	<0.001	***
Taxonomic Groups
		QM - Between Moderators	6	8.1471	0.227523
		QE - Residual	18	192.719	<0.001	***
Life Stages
		QM - Between Moderators	3	6.52	0.0888771	.
		QE - Residual	21	268.752	<0.001	***
Autotroph / Heterotroph
		QM - Between Moderators	1	0.7027	0.401878
		QE - Residual	23	496.251	<0.001	***
Statistical Model			d.f	Q	P
Full model:	Temperature	Survival	16	1155.5	<0.001	***
Calcifiers / Non-Calcifiers
		QM - Between Moderators	1	0.8962	0.343803
		QE - Residual	15	1141.8	<0.001	***
Taxonomic Groups
		QM - Between Moderators	4	1.5329	0.820798
		QE - Residual	12	1085.46	<0.001	***
Life Stages
		QM - Between Moderators	3	93.1494	<0.001	***
		QE - Residual	13	65.7933	<0.001	***
Autotroph / Heterotroph
		QM - Between Moderators	1	0.0273	0.868765
		QE - Residual	15	1154.94	<0.001	***
Statistical Model			d.f	Q	P
Full model:	Temperature and CO2	Survival	10	593.381	<0.001	***
Calcifiers / Non-Calcifiers
		QM - Between Moderators	-	-	-	-
		QE - Residual	10	593.381	<0.001	***
Taxonomic Groups
		QM - Between Moderators	2	6.99	0.0303487	*
		QE - Residual	8	144.295	<0.001	***
Life Stages
		QM - Between Moderators	1	2.0122	0.156039
		QE - Residual	9	167.466	<0.001	***
Autotroph / Heterotroph
		QM - Between Moderators	1	1.1713	0.279134
		QE - Residual	9	587.102	<0.001	***
